# Supplementary material for: A new approach to quantify angles and time of changes-of-direction during soccer matches
Source: PLoS One. 2021 May 17;16(5):e0251292. doi: 10.1371/journal.pone.0251292 (PMC8128237; doi:10.1371/journal.pone.0251292)
Supplement: S1 Data — (XLSX) [file pone.0251292.s003.xlsx]

## Sheet: DataSet
filename(player)	playername	position	GameOutcome	Game #	time_st	time_en	speed_mean	speed_max	acceleration_mean	acceleration_max	jerk_mean	jerk_max	speed_start	acceleration_start	jerk_start	speed_end	acceleration_end	jerk_end	θCOD
"007"	"080"	SB	win	"001"	58	78	1.08424	2.09834	1.56518	2.74582	2.36861	4.17659	0.52994	0.25612	0.25612	2.09834	2.74582	2.74582	40.0279
"007"	"080"	SB	win	"001"	241	249	0.536936	0.771403	-0.105459	2.72754	12.3707	26.6717	0.771403	-2.81302	-2.81302	0.725834	2.72754	2.72754	127.283
"007"	"080"	SB	win	"001"	355	366	1.11087	1.55808	-0.467475	2.52442	9.79029	20.142	1.55808	-3.38525	-3.38525	1.29946	2.52442	2.52442	-112.632
"007"	"080"	SB	win	"001"	539	550	0.494123	1.10444	1.5423	2.60094	6.73098	23.3053	0.207186	-1.41423	-1.41423	1.10444	2.60094	2.60094	-143.293
"007"	"080"	SB	win	"001"	600	615	2.33715	2.82495	-0.302472	2.41098	6.48926	11.3873	2.82495	-2.78819	-2.78819	2.59253	2.41098	2.41098	-53.4903
"007"	"080"	SB	win	"001"	839	854	0.81334	1.38904	0.844472	2.48451	4.55106	7.94358	0.745942	-1.16616	-1.16616	1.38904	2.48451	2.48451	47.2013
"007"	"080"	SB	win	"001"	1029	1046	0.645598	1.13478	0.317112	2.81157	5.37381	8.04288	0.870051	-1.99743	-1.99743	1.13478	2.81157	2.81157	3.54544
"007"	"080"	SB	win	"001"	1099	1110	1.46852	1.81168	0.69397	2.20298	5.04051	8.36681	1.43014	-0.812718	-0.812718	1.81168	2.20298	2.20298	-66.7607
"007"	"080"	SB	win	"001"	2346	2361	1.13307	1.79573	0.743045	3.00087	6.33598	13.734	1.22408	-2.08267	-2.08267	1.79573	3.00087	3.00087	104.227
"007"	"080"	SB	win	"001"	2381	2413	4.19602	5.4641	1.29178	2.07945	1.07562	1.9807	3.39233	0.307411	0.307411	5.4641	2.07945	2.07945	8.79576
"007"	"080"	SB	win	"001"	2570	2581	2.29271	2.82535	-0.542083	3.0938	12.4334	22.4364	2.82535	-4.36611	-4.36611	2.53284	3.0938	3.0938	-80.5364
"007"	"080"	SB	win	"001"	3914	3922	0.984251	1.35113	0.950763	3.42238	10.8106	19.5987	0.973381	-1.45933	-1.45933	1.35113	3.42238	3.42238	-87.5584
"007"	"080"	SB	win	"001"	4012	4030	1.97079	2.7992	1.32932	2.6041	2.89439	4.47837	1.59776	-0.142118	-0.142118	2.7992	2.6041	2.6041	15.2509
"007"	"080"	SB	win	"001"	4107	4146	1.91641	3.4388	-0.515857	2.35531	3.14004	5.86511	3.4388	-3.93469	-3.93469	2.44655	2.35531	2.35531	59.7179
"007"	"080"	SB	win	"001"	4449	4464	1.53517	2.23561	1.05285	3.1978	5.31004	9.4381	1.44764	-1.05027	-1.05027	2.23561	3.1978	3.1978	-68.9208
"007"	"080"	SB	win	"001"	4852	4874	1.5854	2.5167	1.2909	2.6344	1.98105	3.75129	1.10717	0.358871	0.358871	2.5167	2.6344	2.6344	23.2765
"007"	"080"	SB	win	"001"	5328	5341	0.569841	1.18057	1.39161	2.57035	3.57084	6.82718	0.272264	0.0605128	0.0605128	1.18057	2.57035	2.57035	-74.7618
"007"	"080"	SB	win	"001"	5351	5363	3.12726	3.92299	2.56116	2.80886	0.775699	1.22504	2.38587	2.30278	2.30278	3.92299	2.80886	2.80886	11.7446
"007"	"080"	SB	win	"001"	5564	5578	1.38089	1.7377	0.396491	2.09311	4.61632	6.94301	1.45912	-1.34028	-1.34028	1.7377	2.09311	2.09311	-4.12303
"007"	"080"	SB	win	"001"	5683	5694	2.29093	2.90475	2.14564	2.41892	0.811328	1.52129	1.72609	1.92619	1.92619	2.90475	2.41892	2.41892	23.1034
"007"	"080"	SB	win	"001"	5888	5902	3.44508	4.02708	1.43577	2.1408	1.74671	2.53757	3.02508	0.837634	0.837634	4.02708	2.1408	2.1408	17.0498
"007"	"080"	SB	win	"001"	5935	5960	2.59499	3.41926	-0.208069	2.44346	4.48552	7.36419	3.41926	-3.39011	-3.39011	3.17251	2.44346	2.44346	-22.9612
"007"	"080"	SB	win	"001"	6088	6097	0.278659	0.671498	1.09231	2.23621	7.07483	26.0108	0.14905	-1.32493	-1.32493	0.671498	2.23621	2.23621	-184.012
"007"	"080"	SB	win	"001"	6225	6253	1.87909	4.02083	2.5414	3.69069	2.21607	6.00083	0.439835	0.47663	0.47663	4.02083	3.69069	3.69069	54.1372
"007"	"080"	SB	win	"001"	6411	6427	1.22753	1.70046	0.64851	2.09826	3.29124	5.54845	1.18392	-0.712623	-0.712623	1.70046	2.09826	2.09826	-46.9536
"007"	"080"	SB	win	"001"	7773	7782	0.769903	1.19819	1.26661	2.77131	6.78702	12.3416	0.618044	-0.621898	-0.621898	1.19819	2.77131	2.77131	-76.6487
"007"	"080"	SB	win	"001"	8785	8821	1.62723	2.69025	0.81291	2.008	1.25525	2.18837	1.22884	-0.31862	-0.31862	2.69025	2.008	2.008	-24.1038
"007"	"080"	SB	win	"001"	8867	8881	3.01618	3.61484	1.17939	2.64477	3.87587	6.34226	2.79059	-0.24384	-0.24384	3.61484	2.64477	2.64477	52.9989
"007"	"080"	SB	win	"001"	8935	8945	1.40114	1.78712	0.412302	3.35112	10.7897	20.4441	1.57875	-2.60318	-2.60318	1.78712	3.35112	3.35112	84.1584
"007"	"080"	SB	win	"001"	9083	9087	0.177227	0.296524	-0.115301	2.80487	21.7373	47.9357	0.296524	-2.65327	-2.65327	0.262988	2.80487	2.80487	-168.5
"007"	"080"	SB	win	"001"	9107	9120	1.21939	1.66351	0.735038	2.21385	4.73838	8.31625	1.17609	-1.10031	-1.10031	1.66351	2.21385	2.21385	85.4164
"007"	"080"	SB	win	"001"	9402	9408	0.280571	0.609459	1.33058	2.75899	13.2014	32.4819	0.164887	-1.87939	-1.87939	0.609459	2.75899	2.75899	-157.136
"007"	"080"	SB	win	"001"	9892	9907	0.590237	1.14819	1.02208	2.25835	3.11713	5.03924	0.381374	-0.232665	-0.232665	1.14819	2.25835	2.25835	37.6725
"007"	"080"	SB	win	"001"	10025	10054	0.867094	1.5267	0.420388	2.19035	2.15067	4.47239	0.925371	-1.03792	-1.03792	1.5267	2.19035	2.19035	-56.075
"007"	"080"	SB	win	"001"	10205	10217	0.536298	0.903059	0.699047	2.11148	4.17536	7.80483	0.485699	-0.631261	-0.631261	0.903059	2.11148	2.11148	50.6236
"007"	"080"	SB	win	"001"	10312	10319	0.469227	0.783144	1.11644	2.856	9.05982	17.6503	0.388738	-0.80478	-0.80478	0.783144	2.856	2.856	108.951
"007"	"080"	SB	win	"001"	10399	10412	0.632	1.02165	0.0315713	2.52193	8.03439	21.9065	0.984859	-3.08945	-3.08945	1.02165	2.52193	2.52193	99.5784
"007"	"080"	SB	win	"001"	10424	10439	3.11459	4.13182	2.44086	3.16274	1.79842	3.0688	2.30131	1.72095	1.72095	4.13182	3.16274	3.16274	-8.39333
"007"	"080"	SB	win	"001"	11252	11268	3.75121	4.4604	1.11757	2.91589	4.17811	6.76075	3.56808	-0.616662	-0.616662	4.4604	2.91589	2.91589	51.3178
"007"	"080"	SB	win	"001"	11724	11739	0.888384	1.62443	1.61411	2.54686	2.32223	3.68188	0.413709	0.679577	0.679577	1.62443	2.54686	2.54686	41.417
"007"	"080"	SB	win	"001"	11816	11838	1.51481	3.38697	2.387	5.00942	4.90315	8.15228	0.751585	-0.629883	-0.629883	3.38697	5.00942	5.00942	78.653
"007"	"080"	SB	win	"001"	11919	11939	1.70915	2.88085	1.84051	3.12162	2.45014	4.13719	1.03987	0.543361	0.543361	2.88085	3.12162	3.12162	68.1073
"007"	"080"	SB	win	"001"	11953	11960	5.27499	5.7334	2.59078	2.68278	0.422856	0.710062	4.82695	2.51033	2.51033	5.7334	2.68278	2.68278	4.50004
"007"	"080"	SB	win	"001"	12052	12070	2.42164	3.08352	0.862055	2.53348	3.32218	5.91989	2.31224	-0.632758	-0.632758	3.08352	2.53348	2.53348	-30.0101
"007"	"080"	SB	win	"001"	12455	12458	0.141065	0.217011	0.236735	2.35397	22.6004	35.9402	0.173795	-2.14052	-2.14052	0.217011	2.35397	2.35397	145.567
"007"	"080"	SB	win	"001"	12488	12511	0.906664	1.71659	0.749761	2.45879	2.74562	5.42037	0.857247	-0.839748	-0.839748	1.71659	2.45879	2.45879	43.4141
"007"	"080"	SB	win	"001"	12690	12695	0.319163	0.594524	-0.670159	3.51987	25.1011	62.0501	0.594524	-4.06163	-4.06163	0.408267	3.51987	3.51987	160.414
"007"	"080"	SB	win	"001"	12706	12717	2.69718	3.47903	2.73614	3.0384	0.992027	1.60402	1.9744	2.44022	2.44022	3.47903	3.0384	3.0384	1.87864
"007"	"080"	SB	win	"001"	16817	16857	1.46643	3.04077	1.11163	2.73576	1.42163	3.20553	0.825734	-0.179369	-0.179369	3.04077	2.73576	2.73576	36.2198
"007"	"080"	SB	win	"001"	17329	17346	0.55477	1.32461	0.841721	4.00995	6.50172	12.8794	0.621171	-1.84333	-1.84333	1.32461	4.00995	4.00995	3.07744
"007"	"080"	SB	win	"001"	19223	19252	1.10093	2.33352	1.13133	2.23659	2.14279	6.68754	0.668059	-0.97311	-0.97311	2.33352	2.23659	2.23659	-107.862
"007"	"080"	SB	win	"001"	19791	19807	1.43314	2.06541	1.00263	2.53175	3.58994	6.02515	1.26395	-0.510783	-0.510783	2.06541	2.53175	2.53175	64.3206
"007"	"080"	SB	win	"001"	19821	19830	3.92289	4.36202	1.87002	2.12818	0.99895	1.45084	3.52121	1.63734	1.63734	4.36202	2.12818	2.12818	6.39623
"007"	"080"	SB	win	"001"	20031	20049	2.83846	3.41059	0.550451	2.4237	3.97906	6.47546	2.91428	-1.36516	-1.36516	3.41059	2.4237	2.4237	6.18236
"007"	"080"	SB	win	"001"	20367	20379	0.57899	0.996279	0.543458	2.57331	6.41285	15.0546	0.667517	-1.60044	-1.60044	0.996279	2.57331	2.57331	123.807
"007"	"080"	SB	win	"001"	20451	20467	1.1235	1.58006	0.584191	2.16207	3.44558	6.35532	1.11859	-0.765724	-0.765724	1.58006	2.16207	2.16207	90.5559
"007"	"080"	SB	win	"001"	21440	21461	0.9039	1.64323	0.961024	2.03342	2.16612	3.80715	0.627976	-0.359156	-0.359156	1.64323	2.03342	2.03342	70.693
"007"	"080"	SB	win	"001"	21536	21567	2.28332	3.69973	1.46444	2.38629	1.27093	2.1705	1.42511	0.35403	0.35403	3.69973	2.38629	2.38629	24.0566
"007"	"080"	SB	win	"001"	23885	23896	0.925028	1.48747	0.614128	3.80744	11.7417	27.6763	1.1324	-3.23953	-3.23953	1.48747	3.80744	3.80744	119.236
"007"	"080"	SB	win	"001"	24429	24437	1.22184	1.497	0.937843	2.19406	5.57425	9.02269	1.12212	-0.306085	-0.306085	1.497	2.19406	2.19406	-50.9463
"007"	"080"	SB	win	"001"	24689	24703	1.41022	2.19592	1.91676	2.82958	2.494	3.62981	0.853451	0.969861	0.969861	2.19592	2.82958	2.82958	6.45691
"007"	"080"	SB	win	"001"	24795	24810	0.773814	1.84401	2.11999	3.35561	6.0745	27.3886	0.193496	-1.53363	-1.53363	1.84401	3.35561	3.35561	165.267
"007"	"080"	SB	win	"001"	24906	24921	1.55706	2.68396	2.17939	3.97484	5.42924	9.98784	1.03007	-0.354101	-0.354101	2.68396	3.97484	3.97484	82.6003
"007"	"080"	SB	win	"001"	26136	26152	0.518534	1.28181	1.45851	2.28538	3.62356	18.2833	0.0796054	-0.845398	-0.845398	1.28181	2.28538	2.28538	200.172
"007"	"080"	SB	win	"001"	26196	26216	4.45002	5.43484	1.62721	2.64233	1.75935	2.95508	3.81246	0.794406	0.794406	5.43484	2.64233	2.64233	-7.42164
"007"	"080"	SB	win	"001"	26318	26324	0.590806	1.2591	-2.42371	4.39941	29.4807	77.907	1.2591	-5.99332	-5.99332	0.451124	4.39941	4.39941	-160.51
"007"	"080"	SB	win	"001"	26343	26350	0.518163	0.748565	0.0826206	3.14233	15.5404	34.553	0.714996	-3.14208	-3.14208	0.748565	3.14233	3.14233	128.089
"007"	"080"	SB	win	"001"	26408	26421	1.2684	1.64822	-0.238435	2.16272	6.62283	13.6743	1.64822	-2.50084	-2.50084	1.48965	2.16272	2.16272	-89.6612
"007"	"080"	SB	win	"001"	26971	26996	0.813567	1.50256	0.330651	3.03773	3.33574	8.26647	1.11673	-1.28795	-1.28795	1.50256	3.03773	3.03773	-92.6636
"007"	"080"	SB	win	"001"	27230	27241	1.3702	1.89932	1.67563	2.34822	2.22386	3.81904	0.977901	1.0104	1.0104	1.89932	2.34822	2.34822	37.154
"007"	"080"	SB	win	"001"	27432	27442	0.645574	1.47868	2.33978	3.94875	10.9435	38.1188	0.237792	-2.08086	-2.08086	1.47868	3.94875	3.94875	142.015
"007"	"080"	SB	win	"001"	27860	27907	3.75331	4.71967	0.313396	2.18642	1.18818	2.67352	4.00535	-0.672637	-0.672637	4.71967	2.18642	2.18642	-11.2928
"007"	"080"	SB	win	"001"	28083	28097	2.45187	3.00654	1.14111	2.40872	3.17324	5.25762	2.21171	0.0176796	0.0176796	3.00654	2.40872	2.40872	-9.75259
"007"	"080"	SB	win	"001"	28123	28135	0.730932	1.69338	-2.206	2.41454	9.51418	40.8318	1.69338	-3.7786	-3.7786	0.293413	2.41454	2.41454	-150.901
"007"	"080"	SB	win	"001"	28883	28926	2.24518	4.45021	1.33262	3.24209	1.77729	2.72654	1.58294	-0.660922	-0.660922	4.45021	3.24209	3.24209	12.2237
"007"	"080"	SB	win	"001"	29017	29060	1.54181	3.19018	0.0590538	4.32628	3.73452	5.42365	3.07149	-3.89014	-3.89014	3.19018	4.32628	4.32628	-12.1545
"007"	"080"	SB	win	"001"	30207	30212	0.299939	0.549221	-0.877219	2.56861	19.1342	41.1481	0.549221	-3.14784	-3.14784	0.298174	2.56861	2.56861	136.949
"007"	"080"	SB	win	"001"	30337	30351	1.92369	2.60712	1.52314	2.68278	3.0406	5.13366	1.54189	0.398839	0.398839	2.60712	2.68278	2.68278	18.0978
"007"	"080"	SB	win	"001"	30660	30668	0.558322	0.775687	0.416438	2.11406	7.92747	14.8503	0.603827	-1.45536	-1.45536	0.775687	2.11406	2.11406	110.938
"007"	"080"	SB	win	"001"	30724	30740	0.368211	0.879759	0.322729	2.95998	6.51676	18.454	0.615611	-2.56936	-2.56936	0.879759	2.95998	2.95998	280.177
"007"	"080"	SB	win	"001"	30861	30883	1.75863	2.52692	0.976882	2.23319	1.95873	3.25864	1.4592	-0.013085	-0.013085	2.52692	2.23319	2.23319	39.3833
"007"	"080"	SB	win	"001"	31856	31874	0.759602	1.78823	1.61047	3.1559	3.60107	7.03852	0.330314	-0.269001	-0.269001	1.78823	3.1559	3.1559	-118.057
"007"	"080"	SB	win	"001"	32428	32441	1.0681	1.68784	1.38203	2.56004	3.94329	7.27085	0.778956	-0.195073	-0.195073	1.68784	2.56004	2.56004	-61.6809
"007"	"080"	SB	win	"001"	32540	32556	1.88928	2.84346	1.86239	3.47994	3.3945	5.68997	1.3633	0.605003	0.605003	2.84346	3.47994	3.47994	-10.9783
"007"	"080"	SB	win	"001"	32623	32641	1.816	2.82073	1.22489	3.37958	5.38399	10.6626	1.69783	-1.72388	-1.72388	2.82073	3.37958	3.37958	95.4852
"007"	"080"	SB	win	"001"	34597	34609	0.801023	1.34246	0.955717	2.99807	6.61628	13.8967	0.763888	-1.31287	-1.31287	1.34246	2.99807	2.99807	103.225
"007"	"080"	SB	win	"001"	34841	34868	0.838651	1.86392	0.554567	3.79999	3.68894	10.9332	1.14822	-1.37545	-1.37545	1.86392	3.79999	3.79999	-188.038
"007"	"080"	SB	win	"001"	34943	34973	0.982013	1.675	0.36714	2.29655	2.13187	4.69222	1.1386	-1.00348	-1.00348	1.675	2.29655	2.29655	123.563
"007"	"080"	SB	win	"001"	35620	35640	1.94155	2.72136	1.23511	2.06058	1.64412	2.63728	1.48437	0.338975	0.338975	2.72136	2.06058	2.06058	-25.497
"007"	"080"	SB	win	"001"	37138	37154	1.10591	1.65166	0.97101	2.0959	2.43661	4.65693	0.879534	0.0244125	0.0244125	1.65166	2.0959	2.0959	-64.0522
"007"	"080"	SB	win	"001"	37313	37329	1.88097	2.86639	1.73182	3.46256	4.41881	8.06021	1.47325	-0.29752	-0.29752	2.86639	3.46256	3.46256	53.0064
"007"	"080"	SB	win	"001"	37673	37693	2.10359	3.00712	1.38651	2.6393	2.16701	3.46506	1.62636	0.361584	0.361584	3.00712	2.6393	2.6393	-7.25368
"007"	"080"	SB	win	"001"	38396	38407	0.899934	1.25432	0.135992	3.01093	9.74766	20.7768	1.1773	-2.83365	-2.83365	1.25432	3.01093	3.01093	119.563
"007"	"080"	SB	win	"001"	38668	38685	0.988055	2.02794	-1.16611	2.30105	7.05207	16.5764	2.02794	-4.0494	-4.0494	1.02208	2.30105	2.30105	-166.376
"007"	"080"	SB	win	"001"	38751	38761	0.525904	0.79796	0.0383631	2.50023	9.38976	23.3823	0.772548	-2.65706	-2.65706	0.79796	2.50023	2.50023	124.407
"007"	"080"	SB	win	"001"	40498	40513	1.65237	2.17502	1.00512	2.1332	2.60057	4.49926	1.42575	0.0469031	0.0469031	2.17502	2.1332	2.1332	-33.4303
"007"	"080"	SB	win	"001"	40638	40656	0.802357	1.64802	1.11152	2.85673	4.02701	8.87304	0.639065	-0.975806	-0.975806	1.64802	2.85673	2.85673	89.8466
"007"	"080"	SB	win	"001"	40724	40753	4.12563	5.68292	0.819921	3.97651	4.52425	7.66792	4.48238	-2.81001	-2.81001	5.68292	3.97651	3.97651	-46.6653
"007"	"080"	SB	win	"001"	40881	40887	0.35599	0.65665	1.03217	2.97376	14.5757	32.162	0.31498	-2.07525	-2.07525	0.65665	2.97376	2.97376	-134.009
"007"	"080"	SB	win	"001"	41241	41246	0.193202	0.38303	0.894559	2.13362	10.7563	22.0409	0.138821	-1.12459	-1.12459	0.38303	2.13362	2.13362	127.426
"007"	"080"	SB	win	"001"	41491	41501	0.353413	0.769436	0.966069	2.01494	7.01316	25.7118	0.241916	-1.83077	-1.83077	0.769436	2.01494	2.01494	185.013
"007"	"080"	SB	win	"001"	41781	41788	0.353245	0.664407	1.12799	2.49114	8.50817	18.1579	0.251351	-0.934793	-0.934793	0.664407	2.49114	2.49114	110.604
"007"	"080"	SB	win	"001"	41870	41880	1.05796	1.41617	-0.411347	2.32266	9.63434	18.7984	1.41617	-2.9968	-2.9968	1.20682	2.32266	2.32266	90.8152
"007"	"080"	SB	win	"001"	42069	42078	1.05349	1.47863	1.57329	2.46149	3.41526	5.97857	0.771976	0.726962	0.726962	1.47863	2.46149	2.46149	55.1623
"007"	"080"	SB	win	"001"	42096	42107	1.30458	2.05864	1.21235	4.92532	12.9145	27.0784	1.38359	-2.85563	-2.85563	2.05864	4.92532	4.92532	-106.651
"007"	"080"	SB	win	"001"	42167	42181	0.988669	1.50195	0.977992	2.2009	3.29937	6.27078	0.81648	-0.283398	-0.283398	1.50195	2.2009	2.2009	82.0194
"007"	"080"	SB	win	"001"	42218	42248	1.36415	2.30945	0.40842	2.24601	2.88683	4.85598	1.6766	-2.2206	-2.2206	2.30945	2.24601	2.24601	56.1118
"007"	"080"	SB	win	"001"	42570	42583	1.61715	2.10034	1.23215	1.9963	2.08761	3.13234	1.30164	0.544764	0.544764	2.10034	1.9963	1.9963	-16.2447
"007"	"080"	SB	win	"001"	44025	44055	0.868147	1.59736	0.213667	2.21979	2.60305	4.88947	1.27644	-1.81137	-1.81137	1.59736	2.21979	2.21979	172.367
"007"	"080"	SB	win	"001"	44883	44886	0.128667	0.224484	-0.349918	2.41538	24.16	43.104	0.224484	-2.44367	-2.44367	0.153783	2.41538	2.41538	168.828
"007"	"080"	SB	win	"001"	44993	45020	1.81555	3.00829	1.3007	2.47608	2.17606	4.72612	1.23489	-0.551598	-0.551598	3.00829	2.47608	2.47608	-61.7563
"007"	"080"	SB	win	"001"	45062	45083	1.72801	2.84166	0.470432	4.46874	7.48276	14.9434	2.3413	-3.7656	-3.7656	2.84166	4.46874	4.46874	-63.782
"007"	"080"	SB	win	"001"	45216	45236	5.57028	6.24739	0.705267	2.43812	3.17571	5.81338	5.54557	-0.889922	-0.889922	6.24739	2.43812	2.43812	-34.027
"007"	"080"	SB	win	"001"	46010	46016	0.438355	0.745475	1.18578	3.1581	13.4419	25.5886	0.369651	-1.49909	-1.49909	0.745475	3.1581	3.1581	117.701
"007"	"080"	SB	win	"001"	46031	46035	0.5421	0.941776	1.78932	6.69305	46.5779	81.5014	0.531055	-4.95139	-4.95139	0.941776	6.69305	6.69305	-134.214
"007"	"080"	SB	win	"001"	46619	46630	0.540417	0.946235	0.878257	2.22732	4.9835	10.8009	0.455501	-0.7779	-0.7779	0.946235	2.22732	2.22732	-112.812
"007"	"080"	SB	win	"001"	47014	47028	3.97288	4.57004	1.51407	2.03494	1.39691	2.31458	3.51015	0.992089	0.992089	4.57004	2.03494	2.03494	4.38682
"007"	"080"	SB	win	"001"	47248	47273	2.42563	3.79022	1.12379	4.04376	4.20236	6.94497	2.39451	-1.4328	-1.4328	3.79022	4.04376	4.04376	-70.6076
"007"	"080"	SB	win	"001"	47299	47331	1.32702	3.12349	-0.719432	3.95688	5.53035	10.6806	3.12349	-5.15956	-5.15956	1.96691	3.95688	3.95688	-126.516
"007"	"080"	SB	win	"001"	52873	52883	2.45471	2.97034	1.85668	2.48313	2.09036	3.57192	2.04475	1.32482	1.32482	2.97034	2.48313	2.48313	32.5456
"007"	"080"	SB	win	"001"	52991	53013	1.33389	2.07448	0.968597	2.07865	1.76629	2.87912	1.01351	0.0421485	0.0421485	2.07448	2.07865	2.07865	4.47092
"007"	"080"	SB	win	"001"	54135	54139	0.178227	0.329915	0.750311	2.42456	16.2994	28.9966	0.160574	-1.63303	-1.63303	0.329915	2.42456	2.42456	-139.662
"007"	"080"	SB	win	"001"	54891	54901	0.938679	1.45751	-1.04612	2.01106	9.71846	19.546	1.45751	-3.31868	-3.31868	0.913601	2.01106	2.01106	109.682
"014"	"080"	SB	win	"001"	780	820	1.45922	3.00432	0.958794	3.13059	1.73205	3.50718	1.10688	-0.418969	-0.418969	3.00432	3.13059	3.13059	5.12915
"014"	"080"	SB	win	"001"	974	992	1.20581	2.06479	1.2734	2.74432	3.55701	6.38705	0.907597	-0.628298	-0.628298	2.06479	2.74432	2.74432	-90.2819
"014"	"080"	SB	win	"001"	2407	2417	1.07634	1.33866	0.428699	2.07579	6.21494	10.3615	1.12156	-1.31699	-1.31699	1.33866	2.07579	2.07579	-71.9242
"014"	"080"	SB	win	"001"	2862	2890	0.790309	1.90065	0.906359	2.64654	2.67648	4.99733	0.621452	-1.23296	-1.23296	1.90065	2.64654	2.64654	-196.325
"014"	"080"	SB	win	"001"	3521	3546	1.73715	2.98849	1.57787	2.67916	1.65483	2.9764	1.01733	0.523095	0.523095	2.98849	2.67916	2.67916	-29.0366
"014"	"080"	SB	win	"001"	4411	4435	1.07283	2.43225	1.56763	3.1121	3.0696	6.58981	0.532407	-0.723975	-0.723975	2.43225	3.1121	3.1121	129.48
"014"	"080"	SB	win	"001"	4642	4672	2.3855	3.39255	0.774469	2.23231	1.91317	2.94665	2.22951	-0.732822	-0.732822	3.39255	2.23231	2.23231	9.93217
"014"	"080"	SB	win	"001"	5890	5925	1.88523	2.92739	0.691828	2.45286	1.5977	3.15281	1.73315	-0.419287	-0.419287	2.92739	2.45286	2.45286	-12.4311
"014"	"080"	SB	win	"001"	7124	7140	2.03724	2.81463	1.81817	2.14021	0.797337	1.41108	1.35932	1.46389	1.46389	2.81463	2.14021	2.14021	4.73745
"014"	"080"	SB	win	"001"	7956	7978	2.03493	3.63091	2.36493	3.86842	2.46758	3.93767	1.03407	1.03321	1.03321	3.63091	3.86842	3.86842	-38.0269
"014"	"080"	SB	win	"001"	9135	9165	1.59161	2.43742	0.68823	2.02536	1.51004	2.71078	1.41326	-0.319849	-0.319849	2.43742	2.02536	2.02536	-0.339037
"014"	"080"	SB	win	"001"	9503	9519	0.828169	1.68386	1.70046	2.55148	3.07017	7.35094	0.300201	-0.0306555	-0.0306555	1.68386	2.55148	2.55148	-67.399
"014"	"080"	SB	win	"001"	9619	9645	2.77298	3.89984	0.728298	3.23265	3.62016	7.59579	2.95604	-1.65899	-1.65899	3.89984	3.23265	3.23265	99.6635
"014"	"080"	SB	win	"001"	10463	10471	0.405695	0.899708	-1.31231	2.41024	12.5683	38.7027	0.899708	-3.30758	-3.30758	0.332587	2.41024	2.41024	-158.639
"014"	"080"	SB	win	"001"	10510	10533	2.9553	4.12559	1.65836	2.5448	1.54629	2.90677	2.21636	0.687769	0.687769	4.12559	2.5448	2.5448	-21.3459
"014"	"080"	SB	win	"001"	10738	10786	2.27163	4.22696	-0.670709	3.04416	2.4529	6.05638	4.22696	-2.95867	-2.95867	2.58156	3.04416	3.04416	-131.29
"014"	"080"	SB	win	"001"	11947	11973	0.774049	1.81397	1.02694	2.18035	2.56012	9.92805	0.45017	-1.28617	-1.28617	1.81397	2.18035	2.18035	163.612
"014"	"080"	SB	win	"001"	11999	12026	2.33539	3.54086	0.872834	3.27388	3.33939	5.81114	2.36597	-1.39904	-1.39904	3.54086	3.27388	3.27388	-42.7732
"014"	"080"	SB	win	"001"	12195	12202	0.316428	0.637798	1.12068	2.48218	9.68952	22.775	0.215802	-1.34824	-1.34824	0.637798	2.48218	2.48218	115.728
"014"	"080"	SB	win	"001"	13064	13085	2.2092	3.20605	1.43782	2.69672	2.1744	3.68743	1.69958	0.302653	0.302653	3.20605	2.69672	2.69672	-19.1531
"014"	"080"	SB	win	"001"	13137	13153	1.20051	2.18379	-1.13363	2.20324	7.45427	18.6539	2.18379	-4.13246	-4.13246	1.26854	2.20324	2.20324	-128.058
"014"	"080"	SB	win	"001"	13230	13246	1.56475	2.38098	1.6662	2.56378	2.32772	3.95224	1.04337	0.59214	0.59214	2.38098	2.56378	2.56378	-42.3588
"014"	"080"	SB	win	"001"	14256	14277	1.20734	2.35189	1.18302	2.89822	4.71816	14.5281	1.0654	-2.28449	-2.28449	2.35189	2.89822	2.89822	148.288
"014"	"080"	SB	win	"001"	15796	15818	2.02614	2.92159	1.27706	2.13061	1.55228	2.70298	1.51471	0.339896	0.339896	2.92159	2.13061	2.13061	-8.62862
"014"	"080"	SB	win	"001"	15832	15842	4.74739	5.24828	1.93564	2.11832	0.655754	1.12652	4.28038	1.74988	1.74988	5.24828	2.11832	2.11832	-1.55927
"014"	"080"	SB	win	"001"	15923	15935	1.06404	1.65685	-0.594856	3.19821	10.5386	24.1742	1.65685	-3.64717	-3.64717	1.28058	3.19821	3.19821	119.037
"014"	"080"	SB	win	"001"	15968	15984	0.806982	1.54965	-0.930072	2.22416	5.64717	16.7192	1.54965	-2.57349	-2.57349	0.767342	2.22416	2.22416	-176.391
"014"	"080"	SB	win	"001"	16007	16015	0.57389	0.98248	0.863009	3.31678	13.3728	30.7087	0.60853	-2.67236	-2.67236	0.98248	3.31678	3.31678	-124.632
"014"	"080"	SB	win	"001"	16413	16428	1.68941	2.18996	0.416829	2.78655	5.99468	10.6796	1.8761	-2.00065	-2.00065	2.18996	2.78655	2.78655	-73.9523
"014"	"080"	SB	win	"001"	18014	18022	0.460571	0.918357	-0.923093	2.90183	14.5174	43.0033	0.918357	-3.65554	-3.65554	0.522365	2.90183	2.90183	-145.72
"014"	"080"	SB	win	"001"	18034	18038	2.22292	2.44689	2.23388	2.25509	0.175674	0.234392	2.00012	2.21331	2.21331	2.44689	2.25509	2.25509	-4.24189
"014"	"080"	SB	win	"001"	18173	18183	1.0151	1.63701	-0.873238	3.49743	14.8749	32.3388	1.63701	-4.66507	-4.66507	1.1859	3.49743	3.49743	-123.825
"014"	"080"	SB	win	"001"	18334	18350	0.718662	1.25086	-0.248151	2.61521	5.98186	18.4209	1.25086	-2.47808	-2.47808	1.03636	2.61521	2.61521	141.746
"014"	"080"	SB	win	"001"	19922	19929	0.360442	0.521247	0.0791561	2.14601	10.5213	23.6262	0.490012	-2.11618	-2.11618	0.521247	2.14601	2.14601	-128.066
"014"	"080"	SB	win	"001"	20185	20188	0.117823	0.181779	-0.0997035	2.16663	21.7542	34.3448	0.181779	-2.19458	-2.19458	0.16211	2.16663	2.16663	-162.791
"014"	"080"	SB	win	"001"	21641	21660	1.25208	1.99324	1.29555	2.009	1.38467	2.20409	0.763478	0.621426	0.621426	1.99324	2.009	2.009	15.7742
"014"	"080"	SB	win	"001"	21757	21766	0.374496	0.604653	-0.0160479	2.3966	9.72428	26.7882	0.604653	-2.46098	-2.46098	0.598302	2.3966	2.3966	-159.624
"014"	"080"	SB	win	"001"	22720	22737	0.621694	1.03662	0.323567	2.1706	3.72469	7.68842	0.770133	-1.18962	-1.18962	1.03662	2.1706	2.1706	62.6699
"014"	"080"	SB	win	"001"	22860	22869	0.389888	0.834694	-1.01652	2.07202	9.54951	30.1425	0.834694	-2.71241	-2.71241	0.342273	2.07202	2.07202	-159.884
"014"	"080"	SB	win	"001"	22874	22890	1.79812	2.98569	2.67987	3.4702	1.7872	3.07944	0.843226	1.94764	1.94764	2.98569	3.4702	3.4702	8.74541
"014"	"080"	SB	win	"001"	23798	23805	0.464883	0.627877	-0.0788198	2.26268	11.1234	22.4905	0.627877	-2.20129	-2.20129	0.593688	2.26268	2.26268	-117.694
"014"	"080"	SB	win	"001"	24057	24070	1.4209	2.53713	2.54707	4.78387	6.71838	11.6967	0.876497	0.0942209	0.0942209	2.53713	4.78387	4.78387	-73.0327
"014"	"080"	SB	win	"001"	24719	24743	0.389818	1.10669	0.653825	2.82869	2.71164	6.19911	0.347111	-0.549203	-0.549203	1.10669	2.82869	2.82869	-87.9404
"014"	"080"	SB	win	"001"	24762	24781	1.84261	2.39806	0.515104	2.29257	3.44195	5.59311	1.91151	-1.16019	-1.16019	2.39806	2.29257	2.29257	25.5893
"014"	"080"	SB	win	"001"	24834	24845	2.10782	2.45909	-0.269155	2.58909	9.16559	15.1731	2.45909	-2.87368	-2.87368	2.30399	2.58909	2.58909	69.9054
"014"	"080"	SB	win	"001"	24903	24913	0.689453	0.984134	0.687867	2.01654	4.64949	9.10877	0.642294	-0.566582	-0.566582	0.984134	2.01654	2.01654	80.1349
"014"	"080"	SB	win	"001"	25447	25463	1.46542	2.14453	0.835284	3.18732	5.456	8.78682	1.4788	-1.44105	-1.44105	2.14453	3.18732	3.18732	-86.1834
"014"	"080"	SB	win	"001"	25615	25638	1.13326	2.1432	1.19711	2.55917	2.62632	4.68971	0.755992	-0.581499	-0.581499	2.1432	2.55917	2.55917	-74.6539
"014"	"080"	SB	win	"001"	25821	25840	1.50524	2.25282	1.025	2.6834	2.89919	5.40285	1.28968	-0.217894	-0.217894	2.25282	2.6834	2.6834	-53.5059
"014"	"080"	SB	win	"001"	26067	26082	1.49467	2.47227	-1.16161	2.81759	9.15651	18.8228	2.47227	-4.48254	-4.48254	1.58428	2.81759	2.81759	93.0369
"014"	"080"	SB	win	"001"	26098	26112	3.70971	4.42721	1.81154	2.46843	1.75834	2.6599	3.15911	1.15453	1.15453	4.42721	2.46843	2.46843	15.5155
"014"	"080"	SB	win	"001"	26677	26687	0.44126	0.995914	1.44428	2.72864	7.8909	25.4915	0.228721	-1.60017	-1.60017	0.995914	2.72864	2.72864	151.443
"014"	"080"	SB	win	"001"	26726	26746	1.71809	2.5223	0.921787	2.50933	3.31481	6.3837	1.59278	-0.970604	-0.970604	2.5223	2.50933	2.50933	-74.7768
"014"	"080"	SB	win	"001"	26989	27003	0.896985	1.62056	1.66016	2.78429	2.9308	4.73395	0.45968	0.584547	0.584547	1.62056	2.78429	2.78429	-3.84609
"014"	"080"	SB	win	"001"	27520	27548	2.26555	3.48933	1.28213	2.7105	1.92778	2.84649	1.69603	-0.0861709	-0.0861709	3.48933	2.7105	2.7105	-110.49
"014"	"080"	SB	win	"001"	27734	27767	2.77652	4.35794	1.24778	3.27368	2.11989	3.60446	2.3103	-0.330849	-0.330849	4.35794	3.27368	3.27368	-54.2947
"014"	"080"	SB	win	"001"	28779	28814	1.14435	1.94041	0.146118	2.51783	2.34629	4.41008	1.69784	-1.70463	-1.70463	1.94041	2.51783	2.51783	-158.613
"014"	"080"	SB	win	"001"	29538	29553	1.42875	1.97459	0.603144	2.77836	5.48855	10.3729	1.52133	-1.60935	-1.60935	1.97459	2.77836	2.77836	73.0774
"014"	"080"	SB	win	"001"	30249	30256	0.271776	0.585003	1.05663	2.28324	9.6459	27.1288	0.17893	-1.57636	-1.57636	0.585003	2.28324	2.28324	138.573
"014"	"080"	SB	win	"001"	30287	30302	1.07153	1.54722	0.684423	2.07731	3.66173	7.20268	1.03017	-0.851846	-0.851846	1.54722	2.07731	2.07731	75.4969
"014"	"080"	SB	win	"001"	30312	30321	2.96945	3.42901	1.99603	2.12408	0.521956	0.892248	2.53079	1.86249	1.86249	3.42901	2.12408	2.12408	0.62742
"014"	"080"	SB	win	"001"	30869	30900	1.5636	2.42785	-0.266686	2.14457	2.85267	5.62327	2.42785	-2.42949	-2.42949	2.00838	2.14457	2.14457	123.736
"014"	"080"	SB	win	"001"	30911	30920	3.60801	4.08135	2.08102	2.15168	0.275669	0.388571	3.1449	2.01364	2.01364	4.08135	2.15168	2.15168	7.2669
"014"	"080"	SB	win	"001"	32156	32204	2.02597	3.60456	0.885406	2.41591	1.05819	2.02204	1.49143	-0.172546	-0.172546	3.60456	2.41591	2.41591	-26.0153
"014"	"080"	SB	win	"001"	32330	32338	0.90223	1.87071	2.6113	6.56286	25.3095	68.2421	0.737229	-4.81051	-4.81051	1.87071	6.56286	6.56286	-145.463
"014"	"080"	SB	win	"001"	34414	34433	2.34325	3.0889	1.23902	2.1797	1.73579	3.1967	1.91569	0.444966	0.444966	3.0889	2.1797	2.1797	-21.9976
"014"	"080"	SB	win	"001"	36157	36171	2.52234	3.11765	1.38286	2.29934	2.36494	3.65361	2.15141	0.534808	0.534808	3.11765	2.29934	2.29934	25.8128
"014"	"080"	SB	win	"001"	36795	36811	2.43382	3.25759	1.77235	2.59957	1.78407	3.13076	1.84309	1.07967	1.07967	3.25759	2.59957	2.59957	-30.5418
"014"	"080"	SB	win	"001"	38676	38684	0.550438	0.858572	-0.575061	2.14231	11.1023	22.6764	0.858572	-2.84261	-2.84261	0.616624	2.14231	2.14231	113.889
"014"	"080"	SB	win	"001"	39825	39835	0.749655	0.962658	0.115047	2.12301	7.11117	13.7955	0.908174	-1.79153	-1.79153	0.962658	2.12301	2.12301	105.373
"014"	"080"	SB	win	"001"	40651	40659	0.538771	0.770881	0.369309	2.446	9.17452	19.0661	0.623665	-1.71648	-1.71648	0.770881	2.446	2.446	-114.275
"014"	"080"	SB	win	"001"	40926	40945	1.51403	2.34624	0.818412	2.93641	4.71562	9.07725	1.55631	-1.77851	-1.77851	2.34624	2.93641	2.93641	90.556
"014"	"080"	SB	win	"001"	41015	41046	1.99156	2.6848	-0.000791482	3.21341	3.45082	7.71527	2.6848	-2.30098	-2.30098	2.66017	3.21341	3.21341	-145.227
"014"	"080"	SB	win	"001"	41064	41080	3.392	3.79521	0.357565	2.0775	4.00308	6.72938	3.50951	-1.35026	-1.35026	3.79521	2.0775	2.0775	-44.2405
"014"	"080"	SB	win	"001"	41578	41591	0.781031	1.23147	0.966743	2.14315	3.30719	5.08907	0.604205	-0.16777	-0.16777	1.23147	2.14315	2.14315	14.3454
"014"	"080"	SB	win	"001"	41935	41953	1.09229	2.61187	2.06092	4.6063	7.05739	22.0961	0.716442	-2.1137	-2.1137	2.61187	4.6063	4.6063	-149.896
"014"	"080"	SB	win	"001"	42913	42938	1.84008	2.62678	0.732	2.01178	2.13287	3.35793	1.70639	-0.757645	-0.757645	2.62678	2.01178	2.01178	65.8473
"014"	"080"	SB	win	"001"	43205	43218	1.10451	1.87142	1.67362	3.36668	5.17962	9.27381	0.777688	-0.249171	-0.249171	1.87142	3.36668	3.36668	87.8711
"014"	"080"	SB	win	"001"	43806	43825	1.12859	1.74097	-0.421413	2.16091	4.32428	10.2251	1.74097	-2.16915	-2.16915	1.31987	2.16091	2.16091	-93.4875
"014"	"080"	SB	win	"001"	44132	44170	2.10651	3.74092	1.21255	2.4756	1.65974	3.67528	1.41904	-0.761229	-0.761229	3.74092	2.4756	2.4756	6.67996
"014"	"080"	SB	win	"001"	44367	44389	0.847482	1.84653	0.980634	3.09236	3.62958	7.02625	0.769073	-1.08449	-1.08449	1.84653	3.09236	3.09236	-67.3661
"014"	"080"	SB	win	"001"	45210	45237	0.748672	1.37861	0.352183	2.4308	2.23409	6.58917	0.929173	-0.695791	-0.695791	1.37861	2.4308	2.4308	-82.4456
"014"	"080"	SB	win	"001"	45299	45308	0.510246	0.858273	0.498414	2.97622	10.3902	25.4354	0.627787	-2.22354	-2.22354	0.858273	2.97622	2.97622	-132.091
"014"	"080"	SB	win	"001"	46061	46083	3.96009	4.73381	1.14465	2.10402	1.34261	2.56827	3.48462	0.567973	0.567973	4.73381	2.10402	2.10402	23.9785
"014"	"080"	SB	win	"001"	46273	46292	0.546254	1.50265	1.42282	2.73187	3.11546	6.9515	0.138451	-0.388639	-0.388639	1.50265	2.73187	2.73187	115.124
"014"	"080"	SB	win	"001"	46610	46629	1.77436	2.57057	1.35942	2.18587	1.62046	2.83704	1.2798	0.561256	0.561256	2.57057	2.18587	2.18587	35.0096
"014"	"080"	SB	win	"001"	48069	48078	0.844315	1.19991	-0.489215	2.45183	11.4628	22.5448	1.19991	-3.27933	-3.27933	0.976076	2.45183	2.45183	107.536
"014"	"080"	SB	win	"001"	48729	48749	1.99709	3.44746	2.02499	3.89238	4.44041	8.78104	1.39863	-0.773671	-0.773671	3.44746	3.89238	3.89238	87.0674
"014"	"080"	SB	win	"001"	48809	48837	3.73352	4.7506	-0.566376	2.2105	3.07483	7.17431	4.7506	-2.24111	-2.24111	3.92978	2.2105	2.2105	90.5783
"014"	"080"	SB	win	"001"	49817	49830	1.63595	2.20674	0.72876	3.03929	7.57252	14.2128	1.71495	-2.25369	-2.25369	2.20674	3.03929	3.03929	-84.9864
"014"	"080"	SB	win	"001"	49870	49885	1.08182	1.5685	-0.23266	2.32819	6.48727	14.8686	1.5685	-2.87765	-2.87765	1.39607	2.32819	2.32819	-122.845
"014"	"080"	SB	win	"001"	50194	50209	3.41651	4.20436	1.90309	2.42567	1.3399	1.9649	2.77633	1.35449	1.35449	4.20436	2.42567	2.42567	-2.10616
"014"	"080"	SB	win	"001"	51584	51611	2.15293	3.27658	1.23227	2.43086	1.59684	2.6982	1.61705	0.19372	0.19372	3.27658	2.43086	2.43086	-22.2528
"014"	"080"	SB	win	"001"	51696	51706	0.683777	1.16914	0.352504	3.74154	13.5855	38.676	0.975221	-3.75277	-3.75277	1.16914	3.74154	3.74154	139.879
"014"	"080"	SB	win	"001"	52425	52432	0.535219	1.16417	2.36648	4.32697	17.3486	45.789	0.25675	-2.57945	-2.57945	1.16417	4.32697	4.32697	146.018
"014"	"080"	SB	win	"001"	52520	52539	1.59457	2.3434	0.923464	2.34198	3.39298	6.18717	1.45179	-1.04662	-1.04662	2.3434	2.34198	2.34198	-69.188
"014"	"080"	SB	win	"001"	53025	53061	0.869693	2.03351	0.657614	2.58337	2.15618	5.10426	0.846565	-1.4046	-1.4046	2.03351	2.58337	2.58337	136.175
"014"	"080"	SB	win	"001"	53172	53204	2.13834	3.81522	0.875905	4.29191	3.83782	6.44354	2.42664	-2.03365	-2.03365	3.81522	4.29191	4.29191	15.7688
"014"	"080"	SB	win	"001"	53276	53294	6.87679	7.34767	0.406897	2.08975	3.4181	6.26255	6.98407	-1.17094	-1.17094	7.34767	2.08975	2.08975	-22.3917
"014"	"080"	SB	win	"001"	53903	53907	0.277525	0.412689	-0.00577581	3.76476	27.712	55.9816	0.412689	-3.23531	-3.23531	0.393533	3.76476	3.76476	143.421
"014"	"080"	SB	win	"001"	55427	55462	3.1893	4.68641	1.33679	2.41886	1.13783	1.6896	2.35	0.369535	0.369535	4.68641	2.41886	2.41886	-0.994338
"014"	"080"	SB	win	"001"	56576	56601	1.77734	2.88747	1.33044	2.53852	1.79436	2.79209	1.22624	0.194537	0.194537	2.88747	2.53852	2.53852	-34.3418
"002"	"004"	CB	win	"001"	366	381	2.27022	2.95979	1.36442	2.65586	3.105	5.34322	1.93842	0.159384	0.159384	2.95979	2.65586	2.65586	23.7617
"002"	"004"	CB	win	"001"	527	538	0.557045	1.21846	1.56749	3.02517	7.2852	22.3723	0.319148	-1.39289	-1.39289	1.21846	3.02517	3.02517	-145.88
"002"	"004"	CB	win	"001"	609	628	0.795049	1.76083	-0.614425	3.36116	7.1971	20.6605	1.76083	-3.82706	-3.82706	1.15808	3.36116	3.36116	-59.0343
"002"	"004"	CB	win	"001"	1465	1483	1.68533	2.28228	0.813388	2.33208	2.85866	5.36795	1.5579	-0.397029	-0.397029	2.28228	2.33208	2.33208	14.6386
"002"	"004"	CB	win	"001"	1618	1632	0.737967	1.713	1.79508	3.51016	7.38531	26.7356	0.403527	-2.0209	-2.0209	1.713	3.51016	3.51016	-165.333
"002"	"004"	CB	win	"001"	2347	2358	0.661956	0.9679	0.358587	2.27833	6.4201	13.1736	0.770439	-1.58468	-1.58468	0.9679	2.27833	2.27833	-96.9996
"002"	"004"	CB	win	"001"	2636	2652	1.19848	1.6659	0.666433	2.07741	3.16074	5.15396	1.13563	-0.615714	-0.615714	1.6659	2.07741	2.07741	28.9445
"002"	"004"	CB	win	"001"	2703	2723	2.0382	2.91357	1.27543	2.6216	2.36915	4.04695	1.64314	0.129313	0.129313	2.91357	2.6216	2.6216	6.67032
"002"	"004"	CB	win	"001"	4014	4029	1.69388	2.23646	1.07435	2.18821	2.56401	4.00138	1.43576	0.140971	0.140971	2.23646	2.18821	2.18821	-3.42426
"002"	"004"	CB	win	"001"	4269	4288	0.390946	0.781611	0.238468	2.18305	3.26451	5.97225	0.57168	-1.06913	-1.06913	0.781611	2.18305	2.18305	19.3315
"002"	"004"	CB	win	"001"	4365	4375	0.714483	1.18629	1.38671	2.63439	4.92679	8.54992	0.48756	-0.0740547	-0.0740547	1.18629	2.63439	2.63439	-67.598
"002"	"004"	CB	win	"001"	6032	6058	1.93869	3.1116	1.42951	2.57396	1.56608	2.15845	1.25794	0.462171	0.462171	3.1116	2.57396	2.57396	-38.2111
"002"	"004"	CB	win	"001"	6523	6549	2.10915	2.68516	0.390048	2.05062	2.09959	4.31385	2.19052	-0.780803	-0.780803	2.68516	2.05062	2.05062	97.6286
"002"	"004"	CB	win	"001"	7770	7783	3.59643	4.17555	1.51298	2.26788	2.15131	3.17901	3.19268	0.77371	0.77371	4.17555	2.26788	2.26788	-28.2622
"002"	"004"	CB	win	"001"	7796	7806	5.90601	6.39637	1.87384	2.12324	0.869535	1.31287	5.45962	1.63235	1.63235	6.39637	2.12324	2.12324	-13.6543
"002"	"004"	CB	win	"001"	8484	8498	2.94524	3.37513	0.659776	2.06337	4.09439	6.50462	2.90658	-0.99143	-0.99143	3.37513	2.06337	2.06337	59.736
"002"	"004"	CB	win	"001"	8600	8611	0.860284	1.73938	-1.90148	2.13476	10.9744	26.896	1.73938	-4.46152	-4.46152	0.656447	2.13476	2.13476	140.932
"002"	"004"	CB	win	"001"	9442	9493	1.29074	2.42702	0.442736	2.09988	1.1626	2.54469	1.30512	-0.921849	-0.921849	2.42702	2.09988	2.09988	63.7251
"002"	"004"	CB	win	"001"	9559	9567	0.454293	0.798435	-0.636107	2.51579	12.0046	29.602	0.798435	-2.87164	-2.87164	0.51997	2.51579	2.51579	135.588
"002"	"004"	CB	win	"001"	9847	9852	0.303606	0.618622	0.966514	4.04199	24.3311	67.117	0.347812	-3.38469	-3.38469	0.618622	4.04199	4.04199	-164.041
"002"	"004"	CB	win	"001"	10561	10571	1.11395	1.40748	-0.322503	2.04049	8.40962	14.7623	1.40748	-2.55522	-2.55522	1.24291	2.04049	2.04049	-83.5564
"002"	"004"	CB	win	"001"	10592	10605	0.915724	1.46906	0.630762	2.9893	7.52317	17.1172	1.04521	-2.28575	-2.28575	1.46906	2.9893	2.9893	-117.442
"002"	"004"	CB	win	"001"	11007	11033	0.792465	1.99219	1.04778	3.09401	3.20639	5.03673	0.624227	-1.23537	-1.23537	1.99219	3.09401	3.09401	38.5598
"002"	"004"	CB	win	"001"	12030	12083	0.605068	2.31609	0.737203	2.33067	1.10418	2.24921	0.367526	-0.653833	-0.653833	2.31609	2.33067	2.33067	187.472
"002"	"004"	CB	win	"001"	13901	13931	0.980397	2.27692	1.27606	2.4986	2.27075	8.93593	0.336302	-1.00063	-1.00063	2.27692	2.4986	2.4986	12.7381
"002"	"004"	CB	win	"001"	13995	14002	0.279062	0.590252	1.14756	2.15336	8.88839	22.6845	0.147928	-1.35943	-1.35943	0.590252	2.15336	2.15336	142.867
"002"	"004"	CB	win	"001"	14478	14486	0.306036	0.680903	1.25427	2.51324	7.25294	17.3125	0.160346	-0.781888	-0.781888	0.680903	2.51324	2.51324	129.116
"002"	"004"	CB	win	"001"	14942	14955	2.53886	2.95506	0.733904	2.0356	4.09658	7.13357	2.47066	-0.836394	-0.836394	2.95506	2.0356	2.0356	53.6776
"002"	"004"	CB	win	"001"	15664	15671	0.299978	0.438097	0.0205818	2.05883	9.94119	22.0554	0.433626	-1.93314	-1.93314	0.438097	2.05883	2.05883	-132.918
"002"	"004"	CB	win	"001"	16616	16636	1.23853	1.94853	1.0676	2.08877	1.79443	3.04221	0.88514	0.205611	0.205611	1.94853	2.08877	2.08877	24.0075
"002"	"004"	CB	win	"001"	16850	16862	1.18651	1.68841	1.41377	2.20603	2.24054	3.68057	0.843881	0.754658	0.754658	1.68841	2.20603	2.20603	13.0193
"002"	"004"	CB	win	"001"	17315	17349	2.37394	3.49941	0.483933	3.07017	2.60432	4.31912	2.69231	-1.48727	-1.48727	3.49941	3.07017	3.07017	-33.9003
"002"	"004"	CB	win	"001"	18343	18371	0.496751	1.10268	0.431578	2.08062	1.79099	5.49833	0.516006	-0.520674	-0.520674	1.10268	2.08062	2.08062	-168.722
"002"	"004"	CB	win	"001"	19205	19225	1.23409	2.32004	1.56328	2.85437	3.02653	6.02294	0.741636	-0.33425	-0.33425	2.32004	2.85437	2.85437	79.4994
"002"	"004"	CB	win	"001"	19271	19288	3.92523	4.62527	1.23145	2.4612	2.5438	4.00238	3.58318	0.179432	0.179432	4.62527	2.4612	2.4612	10.7682
"002"	"004"	CB	win	"001"	20038	20063	1.54221	2.76967	1.45905	2.80374	1.9604	3.50579	0.949244	0.250775	0.250775	2.76967	2.80374	2.80374	-10.2029
"002"	"004"	CB	win	"001"	20260	20267	0.377595	0.537308	0.198776	2.14801	9.60124	18.8029	0.46969	-1.70381	-1.70381	0.537308	2.14801	2.14801	116.96
"002"	"004"	CB	win	"001"	20287	20290	0.13252	0.219251	-0.269181	2.41851	25.6382	40.8818	0.219251	-2.79537	-2.79537	0.177762	2.41851	2.41851	170.729
"002"	"004"	CB	win	"001"	21489	21500	1.03818	1.69129	1.19016	3.91106	10.1313	20.2835	1.02063	-2.15694	-2.15694	1.69129	3.91106	3.91106	106.056
"002"	"004"	CB	win	"001"	24585	24605	1.91367	2.5952	0.92478	2.11333	2.20107	3.76775	1.67215	-0.195573	-0.195573	2.5952	2.11333	2.11333	-11.9538
"002"	"004"	CB	win	"001"	24789	24834	0.916938	2.31808	0.649488	2.84259	1.58055	3.91444	0.875716	-0.792541	-0.792541	2.31808	2.84259	2.84259	-107.898
"002"	"004"	CB	win	"001"	24971	24994	1.94115	2.61135	0.594308	2.06278	2.45995	4.10949	1.9276	-0.888765	-0.888765	2.61135	2.06278	2.06278	-48.8479
"002"	"004"	CB	win	"001"	25006	25016	4.26185	4.78428	2.01301	2.24018	0.790661	1.2647	3.77811	1.80332	1.80332	4.78428	2.24018	2.24018	16.8523
"002"	"004"	CB	win	"001"	26977	26991	0.63274	1.01061	0.491056	2.01436	3.99275	8.07923	0.668566	-0.981341	-0.981341	1.01061	2.01436	2.01436	-82.0866
"002"	"004"	CB	win	"001"	27122	27133	0.551981	0.849194	0.258853	2.21511	6.83648	15.3898	0.701843	-1.88749	-1.88749	0.849194	2.21511	2.21511	-119.078
"002"	"004"	CB	win	"001"	27185	27196	0.521189	1.19207	1.59088	3.02299	7.95633	25.6146	0.269013	-1.73955	-1.73955	1.19207	3.02299	3.02299	-137.247
"002"	"004"	CB	win	"001"	27209	27222	3.79127	4.84621	2.99063	3.70489	2.00486	3.15496	2.90302	2.30226	2.30226	4.84621	3.70489	3.70489	-8.68562
"002"	"004"	CB	win	"001"	27265	27280	3.11296	3.69002	-0.540538	2.10167	6.57778	11.263	3.69002	-3.14837	-3.14837	3.28361	2.10167	2.10167	63.7451
"002"	"004"	CB	win	"001"	27581	27591	0.443889	1.05958	1.76995	3.03869	7.4079	22.2106	0.135603	-1.05345	-1.05345	1.05958	3.03869	3.03869	155.769
"002"	"004"	CB	win	"001"	29911	29923	0.643737	1.06127	0.409634	2.58826	7.26882	18.2229	0.805729	-2.16062	-2.16062	1.06127	2.58826	2.58826	124.255
"002"	"004"	CB	win	"001"	30106	30133	1.48495	2.30035	0.750074	2.48408	1.92203	4.40652	1.30773	-0.199449	-0.199449	2.30035	2.48408	2.48408	-76.7625
"002"	"004"	CB	win	"001"	30222	30249	0.856101	1.74964	-0.686751	2.09202	2.93857	10.6702	1.74964	-2.01685	-2.01685	0.785797	2.09202	2.09202	-132.856
"002"	"004"	CB	win	"001"	30851	30878	0.771535	2.36501	1.61276	3.5848	2.81894	4.38176	0.187532	-0.370027	-0.370027	2.36501	3.5848	3.5848	68.4411
"002"	"004"	CB	win	"001"	30933	30972	2.28548	3.6976	-0.513097	2.52924	2.65437	6.76571	3.6976	-2.78578	-2.78578	2.67797	2.52924	2.52924	46.3413
"002"	"004"	CB	win	"001"	31341	31358	1.22599	2.06417	1.35107	3.27069	3.63665	7.63421	0.930656	0.00475425	0.00475425	2.06417	3.27069	3.27069	-95.1019
"002"	"004"	CB	win	"001"	32437	32441	0.134123	0.238531	-0.200269	2.08346	16.8705	37.8904	0.238531	-2.15882	-2.15882	0.190674	2.08346	2.08346	175.007
"002"	"004"	CB	win	"001"	32735	32749	1.10197	1.6659	0.961888	2.37653	4.35666	8.94329	0.981506	-0.883841	-0.883841	1.6659	2.37653	2.37653	-79.9523
"002"	"004"	CB	win	"001"	32865	32886	2.8578	3.47943	0.739822	2.00186	2.17026	3.47644	2.70595	-0.387356	-0.387356	3.47943	2.00186	2.00186	3.45981
"002"	"004"	CB	win	"001"	34517	34553	0.792157	2.44646	1.13538	3.53173	2.14318	4.71444	0.423717	-0.431821	-0.431821	2.44646	3.53173	3.53173	87.4838
"002"	"004"	CB	win	"001"	35331	35337	0.278652	0.569763	1.17733	2.51523	11.8219	26.3967	0.178036	-1.56735	-1.56735	0.569763	2.51523	2.51523	136.759
"002"	"004"	CB	win	"001"	37324	37342	0.720128	1.6921	1.61978	2.7768	3.05666	6.5417	0.219238	-0.142301	-0.142301	1.6921	2.7768	2.7768	113.954
"002"	"004"	CB	win	"001"	37803	37822	2.05257	2.91846	1.41165	2.55126	2.13757	3.77253	1.58081	0.408897	0.408897	2.91846	2.55126	2.55126	35.5696
"002"	"004"	CB	win	"001"	38511	38537	0.916643	1.46099	-0.13064	2.18011	2.67216	8.13359	1.46099	-1.43826	-1.43826	1.26605	2.18011	2.18011	160.048
"002"	"004"	CB	win	"001"	38738	38750	0.807082	1.49477	1.4389	3.35116	6.83275	13.805	0.616039	-1.075	-1.075	1.49477	3.35116	3.35116	113.691
"002"	"004"	CB	win	"001"	39241	39256	0.605151	1.48726	1.73314	2.8557	5.08668	24.9341	0.142023	-1.25349	-1.25349	1.48726	2.8557	2.8557	-156.641
"002"	"004"	CB	win	"001"	39281	39306	2.53061	2.98105	0.225777	2.1474	2.41373	5.42211	2.71702	-0.975811	-0.975811	2.98105	2.1474	2.1474	83.1066
"002"	"004"	CB	win	"001"	40630	40643	1.34171	1.93422	1.47959	2.39806	2.56478	4.42853	0.973179	0.589627	0.589627	1.93422	2.39806	2.39806	59.9024
"002"	"004"	CB	win	"001"	41723	41730	0.475592	0.673271	-0.259339	2.20359	11.4643	23.2071	0.673271	-2.37253	-2.37253	0.572899	2.20359	2.20359	117.471
"002"	"004"	CB	win	"001"	41772	41798	1.1581	1.98389	0.689366	2.60451	2.41305	4.32895	1.1025	-0.645047	-0.645047	1.98389	2.60451	2.60451	-37.5784
"002"	"004"	CB	win	"001"	42028	42040	1.41731	1.93562	1.19686	2.63927	4.22569	7.86096	1.22017	-0.140276	-0.140276	1.93562	2.63927	2.63927	64.5005
"002"	"004"	CB	win	"001"	42071	42078	0.499946	0.799921	-0.484349	2.99016	15.481	35.2932	0.799921	-3.20684	-3.20684	0.609928	2.99016	2.99016	-123.383
"002"	"004"	CB	win	"001"	44590	44601	0.677474	1.1956	-0.792841	2.22694	8.84487	21.8311	1.1956	-3.10645	-3.10645	0.741932	2.22694	2.22694	-125.273
"002"	"004"	CB	win	"001"	46797	46815	1.96685	2.74554	1.19057	2.82519	3.06932	5.45832	1.68315	-0.0859986	-0.0859986	2.74554	2.82519	2.82519	-37.8019
"002"	"004"	CB	win	"001"	46905	46917	0.544737	1.06231	0.898509	2.40524	6.42711	17.6716	0.493465	-1.7729	-1.7729	1.06231	2.40524	2.40524	142.201
"002"	"004"	CB	win	"001"	47323	47340	1.91426	2.60516	1.27814	2.23653	2.00449	3.5216	1.52146	0.429461	0.429461	2.60516	2.23653	2.23653	5.89146
"002"	"004"	CB	win	"001"	49147	49174	2.04659	2.84196	0.584388	2.02679	2.20004	3.67588	2.04799	-1.06084	-1.06084	2.84196	2.02679	2.02679	-25.3665
"002"	"004"	CB	win	"001"	52100	52110	0.701073	1.1342	0.879321	2.89072	7.89023	16.7933	0.686847	-1.47269	-1.47269	1.1342	2.89072	2.89072	103.356
"002"	"004"	CB	win	"001"	52491	52508	1.96075	2.37715	0.271284	2.20358	4.01276	7.72526	2.15257	-1.42424	-1.42424	2.37715	2.20358	2.20358	-66.5879
"002"	"004"	CB	win	"001"	52964	52967	0.114524	0.196477	0.299967	2.24877	21.2864	36.7411	0.141277	-2.07433	-2.07433	0.196477	2.24877	2.24877	166.403
"002"	"004"	CB	win	"001"	53044	53054	0.638925	0.912503	0.312489	2.13812	7.32685	14.861	0.746541	-1.88397	-1.88397	0.912503	2.13812	2.13812	-117.493
"002"	"004"	CB	win	"001"	54725	54763	2.10163	3.25105	0.799503	2.41005	1.29651	2.95478	1.74906	-0.124466	-0.124466	3.25105	2.41005	2.41005	10.1479
"002"	"004"	CB	win	"001"	55129	55153	1.92054	2.68353	0.342167	3.33762	4.01499	8.21611	2.29796	-1.66796	-1.66796	2.68353	3.33762	3.33762	-74.8242
"002"	"004"	CB	win	"001"	55221	55235	1.74631	2.23089	-0.253125	2.71492	7.67014	14.7783	2.23089	-3.03504	-3.03504	2.04901	2.71492	2.71492	94.9109
"009"	"004"	CB	win	"001"	571	598	1.37529	2.16367	-0.244325	2.21583	3.42537	5.67369	2.16367	-2.5812	-2.5812	1.83091	2.21583	2.21583	-93.8404
"009"	"004"	CB	win	"001"	1210	1223	1.75812	2.34821	1.20758	2.85209	4.71383	7.63564	1.5635	-0.438485	-0.438485	2.34821	2.85209	2.85209	39.7625
"009"	"004"	CB	win	"001"	2893	2904	0.655064	1.21252	1.42182	2.79297	5.1697	10.545	0.421058	-0.332308	-0.332308	1.21252	2.79297	2.79297	99.3135
"009"	"004"	CB	win	"001"	3393	3408	0.50345	1.01011	0.873215	2.14745	3.26993	5.09253	0.353867	-0.464458	-0.464458	1.01011	2.14745	2.14745	-29.1315
"009"	"004"	CB	win	"001"	3456	3468	1.41401	2.17556	2.13766	3.34945	3.43867	5.861	0.898485	1.12507	1.12507	2.17556	3.34945	3.34945	73.4204
"009"	"004"	CB	win	"001"	4551	4576	2.03535	2.66353	-0.0435027	2.67161	3.56354	8.61131	2.66353	-1.95918	-1.95918	2.5891	2.67161	2.67161	-103.716
"009"	"004"	CB	win	"001"	4582	4588	3.76812	4.1672	2.6363	2.71983	0.431039	0.698386	3.37678	2.56587	2.56587	4.1672	2.71983	2.71983	-12.979
"009"	"004"	CB	win	"001"	6043	6049	0.405737	0.697424	0.757113	3.54816	17.1846	37.0272	0.458668	-2.54759	-2.54759	0.697424	3.54816	3.54816	136.192
"009"	"004"	CB	win	"001"	6559	6579	0.949192	2.11112	1.70391	3.18519	3.02043	5.20955	0.401683	0.000504353	0.000504353	2.11112	3.18519	3.18519	-51.5492
"009"	"004"	CB	win	"001"	6691	6696	0.283299	0.616268	-1.46306	2.88603	20.8121	52.3256	0.616268	-3.40759	-3.40759	0.191602	2.88603	2.88603	161.38
"009"	"004"	CB	win	"001"	6938	6945	0.427732	0.682127	0.935222	2.20212	7.17082	12.581	0.34592	-0.645868	-0.645868	0.682127	2.20212	2.20212	-92.2714
"009"	"004"	CB	win	"001"	6977	6986	0.444314	0.666078	0.200388	2.14933	8.09823	17.2997	0.572179	-1.89603	-1.89603	0.666078	2.14933	2.14933	111.77
"009"	"004"	CB	win	"001"	7066	7085	1.64175	2.11747	0.230796	2.42058	3.92877	8.17878	1.90958	-1.50653	-1.50653	2.11747	2.42058	2.42058	92.0501
"009"	"004"	CB	win	"001"	7112	7121	1.04991	1.57129	0.33793	4.85864	19.7552	45.7099	1.39665	-5.02485	-5.02485	1.57129	4.85864	4.85864	126.858
"009"	"004"	CB	win	"001"	8751	8776	1.13845	2.12896	1.20169	2.30465	1.68176	2.35651	0.627261	0.109486	0.109486	2.12896	2.30465	2.30465	-52.2372
"009"	"004"	CB	win	"001"	9048	9081	2.65414	4.33216	1.40822	2.73156	1.85758	4.28427	1.9958	-0.428828	-0.428828	4.33216	2.73156	2.73156	59.558
"009"	"004"	CB	win	"001"	9255	9269	1.31818	1.91402	1.49598	2.02171	1.44869	2.32442	0.865743	0.926635	0.926635	1.91402	2.02171	2.02171	-4.92822
"009"	"004"	CB	win	"001"	9508	9528	1.20574	1.91252	1.05372	2.12031	1.8246	3.20897	0.864197	0.199248	0.199248	1.91252	2.12031	2.12031	-55.0812
"009"	"004"	CB	win	"001"	9862	9867	0.191212	0.308075	0.160165	2.16611	13.3238	28.4155	0.267903	-1.88784	-1.88784	0.308075	2.16611	2.16611	-146.208
"009"	"004"	CB	win	"001"	10394	10410	1.94976	2.95763	2.10891	3.1533	2.54301	4.1419	1.2683	0.988636	0.988636	2.95763	3.1533	3.1533	29.4521
"009"	"004"	CB	win	"001"	14246	14277	1.08216	2.23044	1.0383	2.06011	1.66634	4.69317	0.60549	-0.609932	-0.609932	2.23044	2.06011	2.06011	-111.646
"009"	"004"	CB	win	"001"	16217	16236	0.830276	1.48288	0.883717	2.05154	2.52705	4.34068	0.638588	-0.474001	-0.474001	1.48288	2.05154	2.05154	-56.6122
"009"	"004"	CB	win	"001"	17478	17508	3.18599	4.21631	1.01615	2.08157	1.31679	2.16321	2.69405	0.0388839	0.0388839	4.21631	2.08157	2.08157	19.8756
"009"	"004"	CB	win	"001"	17956	17975	2.33421	3.03745	1.25945	1.99297	1.23893	2.28426	1.84723	0.760274	0.760274	3.03745	1.99297	1.99297	-19.7096
"009"	"004"	CB	win	"001"	18144	18163	1.99586	2.4638	0.255133	2.11484	3.78465	6.51281	2.22009	-1.66035	-1.66035	2.4638	2.11484	2.11484	68.5508
"009"	"004"	CB	win	"001"	19913	19950	1.28071	2.28791	0.135067	2.58648	2.96226	6.77134	2.02027	-3.02784	-3.02784	2.28791	2.58648	2.58648	-128.736
"009"	"004"	CB	win	"001"	20493	20523	2.63079	3.68966	1.00003	2.10058	1.36551	2.36947	2.1917	-0.0191922	-0.0191922	3.68966	2.10058	2.10058	49.9169
"009"	"004"	CB	win	"001"	20589	20598	0.651429	1.36341	1.81962	4.07349	14.1434	40.4389	0.479175	-2.97345	-2.97345	1.36341	4.07349	4.07349	-137.149
"009"	"004"	CB	win	"001"	21570	21600	1.98174	2.60283	0.253524	2.34061	2.1975	4.8246	2.24183	-1.06911	-1.06911	2.60283	2.34061	2.34061	54.0914
"009"	"004"	CB	win	"001"	21764	21770	0.505783	0.814123	0.412557	4.46136	24.1577	54.8694	0.681586	-3.99803	-3.99803	0.814123	4.46136	4.46136	-139.497
"009"	"004"	CB	win	"001"	24922	24931	0.706563	1.0039	0.637847	2.48395	7.25881	13.7301	0.718543	-1.17098	-1.17098	1.0039	2.48395	2.48395	-110.268
"009"	"004"	CB	win	"001"	25513	25521	0.556628	0.78165	0.257302	2.4119	10.1786	19.9844	0.67172	-2.15206	-2.15206	0.78165	2.4119	2.4119	-115.802
"009"	"004"	CB	win	"001"	25813	25837	0.997567	1.86008	0.817054	2.28311	2.77911	5.32686	0.865803	-1.18969	-1.18969	1.86008	2.28311	2.28311	119.018
"009"	"004"	CB	win	"001"	25883	25922	2.41359	3.63616	0.538278	3.19437	2.08159	5.30085	2.61509	-0.975606	-0.975606	3.63616	3.19437	3.19437	-24.6376
"009"	"004"	CB	win	"001"	27558	27577	1.43581	2.46119	1.7809	2.76769	1.94048	3.301	0.769973	0.822626	0.822626	2.46119	2.76769	2.76769	-28.3985
"009"	"004"	CB	win	"001"	27586	27592	4.08378	4.49474	2.71828	2.77811	0.373425	0.551227	3.67897	2.65036	2.65036	4.49474	2.77811	2.77811	-8.74558
"009"	"004"	CB	win	"001"	29416	29438	2.32508	3.06846	-0.329912	2.83654	4.4059	10.4384	3.06846	-2.23936	-2.23936	2.674	2.83654	2.83654	106.698
"009"	"004"	CB	win	"001"	29775	29838	2.12059	4.49068	1.03927	2.21475	0.854608	1.69401	1.20728	-0.518776	-0.518776	4.49068	2.21475	2.21475	81.4163
"009"	"004"	CB	win	"001"	30925	30935	1.26156	2.01491	1.54863	4.74414	13.8024	28.1194	1.20912	-2.81561	-2.81561	2.01491	4.74414	4.74414	104.337
"009"	"004"	CB	win	"001"	32320	32368	1.90672	3.69926	0.935167	3.07271	1.41685	2.80739	1.47521	-0.392678	-0.392678	3.69926	3.07271	3.07271	-21.4251
"009"	"004"	CB	win	"001"	33112	33140	1.63977	2.94203	1.33988	2.82582	1.95071	2.88577	1.07005	-0.00186681	-0.00186681	2.94203	2.82582	2.82582	-39.0383
"009"	"004"	CB	win	"001"	33766	33783	1.21967	2.48379	1.69166	3.94804	7.23177	21.97	0.99553	-2.55353	-2.55353	2.48379	3.94804	3.94804	135.296
"009"	"004"	CB	win	"001"	34279	34289	0.620175	1.39477	2.01679	3.87855	10.6327	32.1155	0.332547	-1.99767	-1.99767	1.39477	3.87855	3.87855	-147.669
"009"	"004"	CB	win	"001"	35159	35166	0.408265	0.82759	1.51866	3.25366	11.0775	26.6014	0.269829	-1.2745	-1.2745	0.82759	3.25366	3.25366	127.689
"009"	"004"	CB	win	"001"	35263	35277	0.433529	1.02909	1.07616	2.26599	5.16788	20.5755	0.238337	-1.59624	-1.59624	1.02909	2.26599	2.26599	213.706
"009"	"004"	CB	win	"001"	36277	36287	0.37341	0.810366	1.03232	2.56047	6.5703	16.1183	0.280657	-1.06696	-1.06696	0.810366	2.56047	2.56047	-124.389
"009"	"004"	CB	win	"001"	36617	36632	2.47363	3.0007	0.901657	2.24274	3.29262	5.75175	2.32565	-0.399317	-0.399317	3.0007	2.24274	2.24274	-39.425
"009"	"004"	CB	win	"001"	38551	38561	0.821399	1.17353	-0.200695	2.93734	11.2024	24.1078	1.17353	-3.22604	-3.22604	1.07002	2.93734	2.93734	114.782
"009"	"004"	CB	win	"001"	38773	38803	1.96725	2.91297	0.818257	2.03303	1.72706	3.08223	1.67946	-0.644316	-0.644316	2.91297	2.03303	2.03303	-126.784
"009"	"004"	CB	win	"001"	39081	39096	1.09398	1.64512	1.0297	2.13148	2.87538	4.86484	0.870113	-0.177515	-0.177515	1.64512	2.13148	2.13148	-38.8042
"009"	"004"	CB	win	"001"	39543	39572	0.840134	1.87435	0.780153	3.22017	2.67611	5.97993	0.76526	-0.789053	-0.789053	1.87435	3.22017	3.22017	143.962
"009"	"004"	CB	win	"001"	39670	39699	0.508152	1.27926	0.343928	2.5219	2.45154	8.50818	0.797831	-1.1506	-1.1506	1.27926	2.5219	2.5219	143.234
"009"	"004"	CB	win	"001"	39721	39735	3.57455	4.15328	1.44191	2.0017	1.51166	2.42897	3.14361	0.869324	0.869324	4.15328	2.0017	2.0017	-22.4556
"009"	"004"	CB	win	"001"	40622	40642	1.23128	2.26506	1.52217	2.90357	2.73403	4.45463	0.740393	0.0408824	0.0408824	2.26506	2.90357	2.90357	-31.8196
"009"	"004"	CB	win	"001"	40981	40999	2.1372	2.85383	-0.363085	2.8005	6.36498	13.0603	2.85383	-3.26793	-3.26793	2.52056	2.8005	2.8005	107.414
"009"	"004"	CB	win	"001"	41133	41159	0.883642	1.54948	0.518334	2.12643	2.32858	3.93654	0.877062	-1.03023	-1.03023	1.54948	2.12643	2.12643	-142.179
"009"	"004"	CB	win	"001"	41640	41650	0.950351	1.45847	0.569489	4.00388	13.3981	28.8949	1.16094	-3.36235	-3.36235	1.45847	4.00388	4.00388	-111.429
"009"	"004"	CB	win	"001"	41902	41919	2.07088	3.07598	1.71113	3.13268	3.86208	6.88239	1.60546	-0.327353	-0.327353	3.07598	3.13268	3.13268	-49.9881
"009"	"004"	CB	win	"001"	42856	42877	1.86125	2.93157	1.50641	2.90023	2.49882	4.36879	1.35113	0.155122	0.155122	2.93157	2.90023	2.90023	41.9226
"009"	"004"	CB	win	"001"	43156	43183	0.581267	1.38513	0.506623	2.63266	2.54098	5.5915	0.719048	-0.920198	-0.920198	1.38513	2.63266	2.63266	-75.4035
"009"	"004"	CB	win	"001"	43882	43897	1.31217	1.73382	0.119231	2.74878	6.36389	12.9859	1.64846	-2.34906	-2.34906	1.73382	2.74878	2.74878	-83.99
"009"	"004"	CB	win	"001"	43916	43929	3.73096	4.31482	1.52445	2.26585	2.11992	3.39844	3.32372	0.780709	0.780709	4.31482	2.26585	2.26585	-11.5295
"009"	"004"	CB	win	"001"	44308	44321	2.69827	3.29743	1.45234	2.60918	3.18144	4.75431	2.35633	0.399976	0.399976	3.29743	2.60918	2.60918	-21.8834
"009"	"004"	CB	win	"001"	45944	45962	3.1114	3.78825	1.22346	2.07466	1.61326	2.72796	2.69173	0.546718	0.546718	3.78825	2.07466	2.07466	-6.79018
"009"	"004"	CB	win	"001"	45987	46000	3.69242	3.9865	-0.0564403	2.24201	6.35245	11.0106	3.9865	-2.23098	-2.23098	3.94716	2.24201	2.24201	42.3656
"009"	"004"	CB	win	"001"	46595	46630	2.53038	4.23481	1.53118	2.48046	1.39253	3.25955	1.54016	-0.026288	-0.026288	4.23481	2.48046	2.48046	49.4353
"009"	"004"	CB	win	"001"	46689	46714	4.76348	5.63833	0.862668	2.30796	2.21858	3.2175	4.56037	-0.57302	-0.57302	5.63833	2.30796	2.30796	5.72865
"009"	"004"	CB	win	"001"	46812	46826	1.78324	2.43435	1.44756	2.46393	2.95557	4.73978	1.41636	0.253278	0.253278	2.43435	2.46393	2.46393	-34.3924
"009"	"004"	CB	win	"001"	47101	47122	1.33264	2.55462	1.55738	3.85544	3.64362	7.17427	0.934371	-0.150734	-0.150734	2.55462	3.85544	3.85544	41.6545
"009"	"004"	CB	win	"001"	47629	47655	1.60882	3.02776	1.56214	2.85008	2.32679	4.92736	0.982756	-0.291334	-0.291334	3.02776	2.85008	2.85008	66.6749
"009"	"004"	CB	win	"001"	48513	48520	0.340379	0.638622	0.851595	2.84106	10.8183	24.8664	0.331984	-1.52763	-1.52763	0.638622	2.84106	2.84106	138.721
"009"	"004"	CB	win	"001"	48558	48571	1.31554	1.89395	1.51122	2.40431	2.18766	3.8666	0.918645	0.87798	0.87798	1.89395	2.40431	2.40431	34.9008
"009"	"004"	CB	win	"001"	49881	49926	0.895734	1.72902	0.151103	2.08119	1.46851	3.05542	1.40116	-1.29735	-1.29735	1.72902	2.08119	2.08119	136.046
"009"	"004"	CB	win	"001"	50018	50034	1.07018	1.71956	1.07598	2.44767	3.32409	5.8155	0.856405	-0.389896	-0.389896	1.71956	2.44767	2.44767	-39.121
"009"	"004"	CB	win	"001"	50140	50146	0.591407	1.15347	1.85445	5.6077	27.6502	66	0.541853	-4.04689	-4.04689	1.15347	5.6077	5.6077	140.018
"009"	"004"	CB	win	"001"	51264	51280	2.10403	2.71026	1.18442	2.11526	2.07208	3.62429	1.76527	0.352698	0.352698	2.71026	2.11526	2.11526	15.4443
"009"	"004"	CB	win	"001"	52505	52524	1.19102	1.69625	0.155696	2.93838	4.74111	11.1418	1.56909	-1.80461	-1.80461	1.69625	2.93838	2.93838	-66.6447
"009"	"004"	CB	win	"001"	52556	52563	0.777748	1.39065	-1.55325	4.23659	24.5217	55.457	1.39065	-5.57896	-5.57896	0.800061	4.23659	4.23659	-134.476
"009"	"004"	CB	win	"001"	52613	52623	0.683555	1.5554	2.37749	4.15075	11.595	41.1564	0.294462	-2.26908	-2.26908	1.5554	4.15075	4.15075	-154.93
"009"	"004"	CB	win	"001"	52893	52906	2.03688	2.83881	1.79857	3.57714	5.11222	8.64289	1.66955	0.00247643	0.00247643	2.83881	3.57714	3.57714	45.3692
"009"	"004"	CB	win	"001"	53584	53605	1.26751	2.28404	1.29694	2.91971	2.94915	5.32108	0.92217	-0.327245	-0.327245	2.28404	2.91971	2.91971	81.1449
"009"	"004"	CB	win	"001"	56176	56214	1.20721	2.42843	0.588829	2.85885	2.22071	3.98438	1.31484	-1.47876	-1.47876	2.42843	2.85885	2.85885	-29.0887
"003"	"008"	CMF	win	"001"	226	265	2.17953	3.32277	0.287171	2.77112	2.32526	3.88155	2.77056	-1.88342	-1.88342	3.32277	2.77112	2.77112	-69.6635
"003"	"008"	CMF	win	"001"	354	369	1.65034	2.14938	0.717025	2.11189	3.97388	7.13315	1.60151	-1.06067	-1.06067	2.14938	2.11189	2.11189	-62.9319
"003"	"008"	CMF	win	"001"	525	539	0.88208	1.36616	0.334883	2.68043	6.79331	16.0269	1.12121	-2.43073	-2.43073	1.36616	2.68043	2.68043	102.756
"003"	"008"	CMF	win	"001"	711	726	1.19641	1.66219	0.276176	2.5373	6.07718	12.1403	1.44648	-2.32424	-2.32424	1.66219	2.5373	2.5373	103.168
"003"	"008"	CMF	win	"001"	793	802	0.474704	1.11747	-1.86183	2.39627	11.5631	44.5886	1.11747	-3.41384	-3.41384	0.212763	2.39627	2.39627	-171.257
"003"	"008"	CMF	win	"001"	804	814	1.13302	1.9195	2.9403	3.50579	2.05158	3.22044	0.448812	2.36637	2.36637	1.9195	3.50579	3.50579	-8.51212
"003"	"008"	CMF	win	"001"	954	964	1.24481	1.64749	0.847661	2.80928	7.46973	12.8655	1.21854	-1.2917	-1.2917	1.64749	2.80928	2.80928	84.8174
"003"	"008"	CMF	win	"001"	1029	1037	0.419992	0.753489	0.628086	2.80036	11.4026	28.7944	0.481982	-2.33153	-2.33153	0.753489	2.80036	2.80036	151.31
"003"	"008"	CMF	win	"001"	1112	1125	1.85737	2.31832	1.05676	2.04167	2.73522	4.78288	1.63297	0.123619	0.123619	2.31832	2.04167	2.04167	-56.2003
"003"	"008"	CMF	win	"001"	1308	1331	4.40669	5.10851	0.670852	2.23784	2.49113	3.74719	4.34103	-0.744198	-0.744198	5.10851	2.23784	2.23784	33.8715
"003"	"008"	CMF	win	"001"	2191	2202	0.538314	1.08331	1.18565	2.81761	6.76598	15.7813	0.410743	-1.24572	-1.24572	1.08331	2.81761	2.81761	-121.665
"003"	"008"	CMF	win	"001"	2335	2343	0.638201	0.911289	-0.335332	2.48052	12.0336	24.2233	0.911289	-2.92742	-2.92742	0.771488	2.48052	2.48052	-115.957
"003"	"008"	CMF	win	"001"	2933	2949	2.03276	2.35161	0.17818	2.03031	3.88585	7.34723	2.21961	-1.26936	-1.26936	2.35161	2.03031	2.03031	74.3141
"003"	"008"	CMF	win	"001"	3986	4021	1.17878	2.32354	0.740675	2.32591	1.81211	2.48768	1.02514	-0.928348	-0.928348	2.32354	2.32591	2.32591	85.3823
"003"	"008"	CMF	win	"001"	4039	4051	4.39936	4.96688	1.70241	2.27168	1.60066	2.67729	3.94794	1.22526	1.22526	4.96688	2.27168	2.27168	-4.11943
"003"	"008"	CMF	win	"001"	4348	4359	0.508961	0.851644	0.656025	2.02895	4.86999	10.7105	0.485965	-0.917618	-0.917618	0.851644	2.02895	2.02895	71.6593
"003"	"008"	CMF	win	"001"	4445	4458	1.29547	1.72663	-0.184694	2.6868	8.20839	16.8451	1.72663	-3.07598	-3.07598	1.60673	2.6868	2.6868	-103.314
"003"	"008"	CMF	win	"001"	4847	4861	0.809247	1.53478	1.39813	3.06836	4.49725	9.26569	0.555092	-0.315995	-0.315995	1.53478	3.06836	3.06836	77.767
"003"	"008"	CMF	win	"001"	5200	5216	2.32436	3.0923	1.46959	2.72247	2.84869	4.5993	1.91879	0.292964	0.292964	3.0923	2.72247	2.72247	0.854696
"003"	"008"	CMF	win	"001"	5265	5275	0.880291	1.26315	0.350476	3.38168	11.0135	23.7412	1.08862	-2.67629	-2.67629	1.26315	3.38168	3.38168	-115.191
"003"	"008"	CMF	win	"001"	5575	5598	0.816351	1.32047	-0.033453	2.08935	3.47243	7.55671	1.32047	-2.07516	-2.07516	1.27987	2.08935	2.08935	-135.344
"003"	"008"	CMF	win	"001"	5661	5670	0.822245	1.17558	-0.468691	2.56239	11.6573	22.8678	1.17558	-3.23961	-3.23961	0.957903	2.56239	2.56239	103.634
"003"	"008"	CMF	win	"001"	5988	6000	0.729574	1.7826	2.67412	4.1555	8.1564	27.5055	0.118408	-1.26424	-1.26424	1.7826	4.1555	4.1555	-144.904
"003"	"008"	CMF	win	"001"	6089	6103	1.56687	1.99406	0.466867	2.28588	5.15348	9.39019	1.66094	-1.58168	-1.58168	1.99406	2.28588	2.28588	70.3053
"003"	"008"	CMF	win	"001"	6390	6430	0.392853	1.36099	0.540996	2.01619	1.34782	2.53787	0.283755	-0.749595	-0.749595	1.36099	2.01619	2.01619	-51.4934
"003"	"008"	CMF	win	"001"	6488	6518	1.11268	2.20475	0.527357	2.61195	2.9153	6.55124	1.40475	-1.91309	-1.91309	2.20475	2.61195	2.61195	-124.361
"003"	"008"	CMF	win	"001"	6769	6790	0.821852	1.72049	1.24688	2.34751	2.28194	4.10948	0.403438	-0.168141	-0.168141	1.72049	2.34751	2.34751	-62.312
"003"	"008"	CMF	win	"001"	7757	7781	0.959663	1.99412	-0.536488	2.83662	4.61518	15.6028	1.99412	-2.94317	-2.94317	1.32617	2.83662	2.83662	-135.729
"003"	"008"	CMF	win	"001"	8230	8243	1.88386	2.39121	1.01101	2.55443	4.23184	7.13687	1.73733	-0.423483	-0.423483	2.39121	2.55443	2.55443	-19.443
"003"	"008"	CMF	win	"001"	8709	8751	1.0937	2.08965	0.18679	2.09525	1.83598	3.75598	1.69394	-1.8551	-1.8551	2.08965	2.09525	2.09525	33.343
"003"	"008"	CMF	win	"001"	8802	8821	2.4194	2.99916	0.494474	2.36403	3.63261	6.80949	2.53187	-1.27323	-1.27323	2.99916	2.36403	2.36403	-79.2619
"003"	"008"	CMF	win	"001"	8922	8936	0.798609	1.62118	-1.13502	3.00728	8.13711	29.7764	1.62118	-3.0852	-3.0852	0.771187	3.00728	3.00728	-126.496
"003"	"008"	CMF	win	"001"	9050	9053	0.104781	0.192275	0.37552	2.08584	20.2553	37.2302	0.119567	-1.99473	-1.99473	0.192275	2.08584	2.08584	173.323
"003"	"008"	CMF	win	"001"	9111	9117	0.418197	0.766032	0.766038	4.09341	22.0321	50.3302	0.509676	-3.60881	-3.60881	0.766032	4.09341	4.09341	-151.234
"003"	"008"	CMF	win	"001"	9292	9298	0.410336	0.705148	-0.606427	3.21565	19.7768	42.4368	0.705148	-3.69124	-3.69124	0.504426	3.21565	3.21565	-136.647
"003"	"008"	CMF	win	"001"	9785	9804	1.73863	2.35615	0.600514	2.13898	3.56161	6.94399	1.77356	-1.42351	-1.42351	2.35615	2.13898	2.13898	-91.244
"003"	"008"	CMF	win	"001"	10149	10160	0.499641	1.09638	1.36614	2.87562	6.9007	18.8392	0.316347	-1.27179	-1.27179	1.09638	2.87562	2.87562	161.235
"003"	"008"	CMF	win	"001"	10605	10636	0.960317	1.82985	0.594635	2.25353	1.80275	3.12914	0.919396	-0.626712	-0.626712	1.82985	2.25353	2.25353	-65.184
"003"	"008"	CMF	win	"001"	11104	11125	1.06692	1.78094	0.590846	2.34064	3.67698	7.1007	1.14701	-1.69579	-1.69579	1.78094	2.34064	2.34064	-118.102
"003"	"008"	CMF	win	"001"	11143	11160	3.31645	4.09392	1.38655	2.36998	2.57819	4.56722	2.90623	0.0549532	0.0549532	4.09392	2.36998	2.36998	-48.6501
"003"	"008"	CMF	win	"001"	12070	12077	0.460381	0.860464	0.945231	3.51638	16.7438	39.9258	0.489735	-3.15403	-3.15403	0.860464	3.51638	3.51638	145.195
"003"	"008"	CMF	win	"001"	12083	12089	2.4098	2.92681	3.43361	3.48948	0.279208	0.424963	1.89723	3.3914	3.3914	2.92681	3.48948	3.48948	2.21655
"003"	"008"	CMF	win	"001"	15724	15736	3.03218	3.54249	1.19705	2.53466	4.21284	6.80972	2.82245	-0.19727	-0.19727	3.54249	2.53466	2.53466	48.5788
"003"	"008"	CMF	win	"001"	15936	15949	1.09649	1.55205	0.254642	3.10686	8.22281	17.3655	1.38509	-2.65023	-2.65023	1.55205	3.10686	3.10686	-81.1684
"003"	"008"	CMF	win	"001"	16820	16831	0.86078	1.46832	0.941023	3.82159	10.4296	24.1818	0.938173	-2.45923	-2.45923	1.46832	3.82159	3.82159	-122.833
"003"	"008"	CMF	win	"001"	19001	19020	0.975061	1.83079	1.3514	2.34118	2.26324	4.58285	0.539751	0.0786316	0.0786316	1.83079	2.34118	2.34118	-71.3628
"003"	"008"	CMF	win	"001"	19187	19210	0.769807	1.91545	1.47147	2.8376	2.28333	3.61277	0.223263	0.103559	0.103559	1.91545	2.8376	2.8376	1.56376
"003"	"008"	CMF	win	"001"	19241	19264	2.0727	2.63106	-0.0824375	2.32573	3.74145	6.82922	2.63106	-2.17808	-2.17808	2.52839	2.32573	2.32573	113.083
"003"	"008"	CMF	win	"001"	19370	19388	0.974472	1.54404	-0.094291	2.92036	5.82094	15.7161	1.54404	-2.62179	-2.62179	1.44711	2.92036	2.92036	126.809
"003"	"008"	CMF	win	"001"	19421	19439	3.88986	4.61997	1.31692	2.12223	1.69661	2.89349	3.4349	0.514703	0.514703	4.61997	2.12223	2.12223	23.159
"003"	"008"	CMF	win	"001"	19678	19683	0.311934	0.555805	0.948612	3.53632	17.66	37.167	0.316427	-1.88005	-1.88005	0.555805	3.53632	3.53632	-128.777
"003"	"008"	CMF	win	"001"	20168	20206	1.58325	2.65144	0.725499	2.00466	1.25353	2.01148	1.27621	-0.437315	-0.437315	2.65144	2.00466	2.00466	-17.1843
"003"	"008"	CMF	win	"001"	20325	20333	1.05218	1.52771	2.01694	2.95215	4.41375	7.21657	0.716986	0.961379	0.961379	1.52771	2.95215	2.95215	-45.4768
"003"	"008"	CMF	win	"001"	20924	20950	1.37383	2.06469	0.477268	2.26747	2.3416	4.03889	1.45447	-0.902946	-0.902946	2.06469	2.26747	2.26747	-3.78824
"003"	"008"	CMF	win	"001"	21471	21503	0.730689	1.91106	0.882415	2.48393	2.01131	3.24278	0.496464	-0.835628	-0.835628	1.91106	2.48393	2.48393	87.2583
"003"	"008"	CMF	win	"001"	21632	21657	2.48732	3.29115	0.268167	2.90041	4.04683	7.1014	2.9565	-2.35848	-2.35848	3.29115	2.90041	2.90041	-111.687
"003"	"008"	CMF	win	"001"	22410	22420	0.768813	1.19117	-0.325002	2.96243	12.6905	29.8896	1.19117	-4.01152	-4.01152	1.03974	2.96243	2.96243	140.097
"003"	"008"	CMF	win	"001"	22720	22738	1.01394	1.64103	0.681967	2.44797	3.83741	7.01192	1.02473	-1.18662	-1.18662	1.64103	2.44797	2.44797	-102.448
"003"	"008"	CMF	win	"001"	23527	23563	1.0973	2.18017	0.658578	2.61008	1.78681	3.81708	1.00979	-0.698904	-0.698904	2.18017	2.61008	2.61008	-121.463
"003"	"008"	CMF	win	"001"	24279	24283	0.177109	0.30172	0.304993	2.56414	19.6979	39.8812	0.230381	-2.37333	-2.37333	0.30172	2.56414	2.56414	151.551
"003"	"008"	CMF	win	"001"	24315	24331	1.07131	1.81239	0.796121	2.97717	6.05974	14.7319	1.15552	-2.18978	-2.18978	1.81239	2.97717	2.97717	-102.046
"003"	"008"	CMF	win	"001"	24508	24528	0.823093	1.82638	1.3145	2.51409	3.62642	11.863	0.476333	-1.30092	-1.30092	1.82638	2.51409	2.51409	-74.9692
"003"	"008"	CMF	win	"001"	24749	24762	0.826512	1.29893	0.625004	2.58201	5.94556	12.3252	0.886337	-1.59238	-1.59238	1.29893	2.58201	2.58201	104.838
"003"	"008"	CMF	win	"001"	24827	24839	1.62692	1.99457	-0.138147	2.6626	8.93776	16.4195	1.99457	-3.12342	-3.12342	1.91688	2.6626	2.6626	-92.3646
"003"	"008"	CMF	win	"001"	24981	25009	3.08223	4.06061	0.655473	2.71245	2.61457	4.98157	3.15094	-1.08079	-1.08079	4.06061	2.71245	2.71245	44.4112
"003"	"008"	CMF	win	"001"	27126	27158	0.813735	1.86819	0.420784	3.41891	3.00296	6.21489	1.2213	-1.53302	-1.53302	1.86819	3.41891	3.41891	-178.52
"003"	"008"	CMF	win	"001"	27418	27424	0.292006	0.534045	0.703634	2.81136	13.0525	28.5278	0.314363	-1.82621	-1.82621	0.534045	2.81136	2.81136	135.19
"003"	"008"	CMF	win	"001"	27611	27626	1.60243	2.53511	1.98455	3.24417	3.27776	5.67137	1.04373	0.617691	0.617691	2.53511	3.24417	3.24417	-57.9584
"003"	"008"	CMF	win	"001"	28762	28785	0.709609	1.79237	1.48187	2.42725	2.59934	13.0123	0.0577303	-0.716014	-0.716014	1.79237	2.42725	2.42725	-182.892
"003"	"008"	CMF	win	"001"	28941	28950	0.448757	0.775113	0.595964	2.56731	8.55049	20.1334	0.498792	-1.71374	-1.71374	0.775113	2.56731	2.56731	-122.175
"003"	"008"	CMF	win	"001"	29245	29266	0.748932	1.58083	1.22696	2.12232	1.70917	2.6144	0.290352	0.241734	0.241734	1.58083	2.12232	2.12232	31.4062
"003"	"008"	CMF	win	"001"	29909	29918	0.507967	0.701372	0.110957	2.0529	7.76591	16.121	0.651924	-1.83946	-1.83946	0.701372	2.0529	2.0529	-112.911
"003"	"008"	CMF	win	"001"	30202	30224	1.40862	2.8634	1.71913	3.68755	4.0099	8.84079	0.955193	-0.935191	-0.935191	2.8634	3.68755	3.68755	97.6915
"003"	"008"	CMF	win	"001"	30324	30344	0.974982	1.88766	0.957688	2.76876	4.06597	10.2392	0.913903	-1.49924	-1.49924	1.88766	2.76876	2.76876	-108.34
"003"	"008"	CMF	win	"001"	30607	30619	1.53842	1.92933	0.640165	2.48402	5.54889	9.25992	1.54762	-1.10814	-1.10814	1.92933	2.48402	2.48402	-61.4317
"003"	"008"	CMF	win	"001"	31359	31375	0.983446	1.6372	0.772523	2.86321	5.02306	10.8045	1.01709	-1.40445	-1.40445	1.6372	2.86321	2.86321	-108.697
"003"	"008"	CMF	win	"001"	31556	31560	0.219178	0.402903	-0.566019	3.17492	25.6631	49.5361	0.402903	-3.24832	-3.24832	0.262409	3.17492	3.17492	-165.986
"003"	"008"	CMF	win	"001"	31580	31588	0.718438	1.04321	0.444007	3.51701	13.7797	28.3152	0.864784	-2.70559	-2.70559	1.04321	3.51701	3.51701	116.936
"003"	"008"	CMF	win	"001"	31821	31830	1.33626	1.71955	0.555429	3.59373	12.3738	22.136	1.46607	-2.58602	-2.58602	1.71955	3.59373	3.59373	83.7361
"003"	"008"	CMF	win	"001"	31846	31861	1.43785	1.88137	-0.224423	2.12765	6.23216	11.5092	1.88137	-2.88822	-2.88822	1.7211	2.12765	2.12765	-52.8917
"003"	"008"	CMF	win	"001"	32144	32151	0.655448	1.16129	0.985702	5.17157	23.4917	58.7083	0.789537	-4.26618	-4.26618	1.16129	5.17157	5.17157	-145.099
"003"	"008"	CMF	win	"001"	32243	32274	1.21045	1.98587	0.278008	2.61864	2.60921	5.31192	1.56792	-1.55302	-1.55302	1.98587	2.61864	2.61864	130.481
"003"	"008"	CMF	win	"001"	32661	32678	0.786674	1.20079	0.501546	2.0185	2.84258	5.83708	0.786076	-0.552502	-0.552502	1.20079	2.0185	2.0185	87.0548
"003"	"008"	CMF	win	"001"	33459	33499	0.817546	1.98062	0.298688	2.44096	2.28307	5.56306	1.37327	-2.24782	-2.24782	1.98062	2.44096	2.44096	182.642
"003"	"008"	CMF	win	"001"	33822	33830	0.394631	0.717826	1.03082	2.38568	6.7883	13.7118	0.296331	-0.67577	-0.67577	0.717826	2.38568	2.38568	-90.0076
"003"	"008"	CMF	win	"001"	34653	34671	1.69798	2.60078	1.28356	3.07964	3.9048	6.81002	1.44272	-0.633039	-0.633039	2.60078	3.07964	3.07964	65.106
"003"	"008"	CMF	win	"001"	35388	35421	4.27965	5.20533	0.591408	2.54246	1.87727	3.96625	4.24746	-0.648149	-0.648149	5.20533	2.54246	2.54246	-17.1272
"003"	"008"	CMF	win	"001"	35559	35567	0.460531	0.962135	1.34631	3.69452	12.8693	33.8125	0.396306	-2.13062	-2.13062	0.962135	3.69452	3.69452	-147.892
"003"	"008"	CMF	win	"001"	35593	35600	0.379943	0.853458	-1.49256	2.94234	15.5533	54.8103	0.853458	-3.34271	-3.34271	0.267946	2.94234	2.94234	-173.747
"003"	"008"	CMF	win	"001"	36106	36119	0.422938	1.01284	1.35691	2.19109	4.767	19.0602	0.0896315	-1.15332	-1.15332	1.01284	2.19109	2.19109	144.496
"003"	"008"	CMF	win	"001"	36176	36193	0.942738	1.3395	0.138687	2.35022	4.41319	9.89256	1.23264	-1.63347	-1.63347	1.3395	2.35022	2.35022	-122.814
"003"	"008"	CMF	win	"001"	36796	36824	1.17095	1.76749	-0.136747	2.2657	2.58161	6.74856	1.76749	-1.47635	-1.47635	1.54927	2.2657	2.2657	-66.6287
"003"	"008"	CMF	win	"001"	37185	37213	1.32134	2.66177	1.3574	3.07153	2.19483	4.08082	0.767146	-0.113819	-0.113819	2.66177	3.07153	3.07153	5.4507
"003"	"008"	CMF	win	"001"	37633	37641	0.344293	0.700704	1.22018	2.39724	6.80662	14.2683	0.194366	-0.652262	-0.652262	0.700704	2.39724	2.39724	133.583
"003"	"008"	CMF	win	"001"	37673	37688	3.28144	3.98085	1.65184	2.25475	1.42754	2.42103	2.7438	1.11306	1.11306	3.98085	2.25475	2.25475	-32.0504
"003"	"008"	CMF	win	"001"	38301	38308	0.462227	0.662597	-0.331884	1.97315	11.0732	21.0736	0.662597	-2.41558	-2.41558	0.540324	1.97315	1.97315	110.493
"003"	"008"	CMF	win	"001"	38401	38410	0.510491	0.926982	0.563322	3.23148	12.2152	35.0049	0.653682	-2.89398	-2.89398	0.926982	3.23148	3.23148	149.146
"003"	"008"	CMF	win	"001"	38566	38607	2.22055	3.23263	0.429321	2.37411	1.66323	3.30739	2.36256	-1.11518	-1.11518	3.23263	2.37411	2.37411	-62.3807
"003"	"008"	CMF	win	"001"	38702	38715	0.681157	1.26006	0.779372	2.83927	6.83964	18.5864	0.736464	-1.9667	-1.9667	1.26006	2.83927	2.83927	-133.443
"003"	"008"	CMF	win	"001"	40157	40168	0.514187	1.17876	1.71729	2.84081	7.39157	27.5292	0.178841	-1.58179	-1.58179	1.17876	2.84081	2.84081	147.587
"003"	"008"	CMF	win	"001"	40428	40444	1.60888	2.66665	-1.41357	2.28056	7.37458	15.6393	2.66665	-3.97716	-3.97716	1.50663	2.28056	2.28056	100.459
"003"	"008"	CMF	win	"001"	42052	42064	1.31387	1.92543	0.253598	4.33386	13.4152	30.7356	1.75814	-4.40731	-4.40731	1.92543	4.33386	4.33386	-114.871
"003"	"008"	CMF	win	"001"	42189	42195	0.368019	0.636007	-0.680483	2.43196	15.6905	34.0942	0.636007	-3.14498	-3.14498	0.416059	2.43196	2.43196	136.433
"003"	"008"	CMF	win	"001"	42233	42249	0.522678	1.04002	0.805147	2.16391	3.06027	5.17453	0.399037	-0.431968	-0.431968	1.04002	2.16391	2.16391	-2.93451
"003"	"008"	CMF	win	"001"	43144	43158	1.2612	2.05767	1.21094	3.67512	7.13351	14.8691	1.19948	-1.68405	-1.68405	2.05767	3.67512	3.67512	82.084
"003"	"008"	CMF	win	"001"	43794	43803	0.514153	1.16353	2.19044	3.24058	10.1277	40.7506	0.100092	-1.74128	-1.74128	1.16353	3.24058	3.24058	-163.864
"003"	"008"	CMF	win	"001"	43860	43865	0.218456	0.475166	-1.13501	2.32621	16.0474	43.3384	0.475166	-2.52749	-2.52749	0.140356	2.32621	2.32621	-179.18
"003"	"008"	CMF	win	"001"	43911	43938	1.83306	2.35315	0.366867	2.1442	1.85768	4.50404	1.88252	-0.441038	-0.441038	2.35315	2.1442	2.1442	-38.947
"003"	"008"	CMF	win	"001"	43959	43970	1.42412	1.95493	0.303856	4.46813	13.7744	28.5115	1.78917	-3.83397	-3.83397	1.95493	4.46813	4.46813	102.011
"003"	"008"	CMF	win	"001"	44793	44816	1.46931	2.85056	1.87507	2.81456	2.42341	6.23606	0.668173	-0.0957339	-0.0957339	2.85056	2.81456	2.81456	74.4089
"003"	"008"	CMF	win	"001"	44888	44895	0.508975	1.06371	-1.68562	3.4322	19.1098	55.2005	1.06371	-4.18597	-4.18597	0.406356	3.4322	3.4322	149.66
"003"	"008"	CMF	win	"001"	45215	45252	1.12232	2.45753	1.04067	2.10431	1.14405	1.66483	0.531109	-0.0727934	-0.0727934	2.45753	2.10431	2.10431	-99.5818
"003"	"008"	CMF	win	"001"	46179	46195	0.882061	1.47575	-0.0506407	3.19518	8.17476	23.1872	1.47575	-3.74974	-3.74974	1.44725	3.19518	3.19518	-134.21
"003"	"008"	CMF	win	"001"	46378	46396	1.06645	1.60342	0.511056	2.28373	3.82328	6.11503	1.1416	-1.33449	-1.33449	1.60342	2.28373	2.28373	22.0603
"003"	"008"	CMF	win	"001"	46743	46754	0.410459	1.02305	1.59116	2.73216	6.30658	23.8291	0.110643	-1.10066	-1.10066	1.02305	2.73216	2.73216	178.358
"003"	"008"	CMF	win	"001"	47383	47401	2.36905	2.99757	0.937406	2.12002	2.52182	4.14044	2.15307	-0.279553	-0.279553	2.99757	2.12002	2.12002	-23.8461
"003"	"008"	CMF	win	"001"	47451	47464	1.75226	2.20602	0.374163	3.13895	7.594	14.2931	1.96819	-2.19308	-2.19308	2.20602	3.13895	3.13895	-83.9994
"003"	"008"	CMF	win	"001"	47598	47604	0.320901	0.45769	-0.00785746	2.42785	13.6847	29.4553	0.45769	-2.35799	-2.35799	0.452827	2.42785	2.42785	-135.153
"003"	"008"	CMF	win	"001"	48977	48995	1.3308	1.8647	0.671656	2.05656	2.89426	4.71959	1.26115	-0.690856	-0.690856	1.8647	2.05656	2.05656	-63.9327
"003"	"008"	CMF	win	"001"	50022	50034	0.920289	1.42686	1.13891	2.41205	4.40106	8.19283	0.734932	-0.456182	-0.456182	1.42686	2.41205	2.41205	-78.3824
"003"	"008"	CMF	win	"001"	50280	50315	2.28489	3.87918	1.46692	2.24194	1.15132	2.92468	1.29883	0.165	0.165	3.87918	2.24194	2.24194	61.2118
"003"	"008"	CMF	win	"001"	52092	52105	1.4131	2.29287	1.14676	4.77696	11.156	23.7327	1.53336	-3.02714	-3.02714	2.29287	4.77696	4.77696	109.494
"003"	"008"	CMF	win	"001"	52853	52862	0.379993	0.788469	0.99761	2.52124	8.24826	23.0689	0.312233	-1.61573	-1.61573	0.788469	2.52124	2.52124	146.063
"003"	"008"	CMF	win	"001"	54662	54690	0.8131	1.76366	0.813665	2.73856	2.37141	4.6067	0.635099	-0.690688	-0.690688	1.76366	2.73856	2.73856	-142.885
"010"	"008"	CMF	win	"001"	461	478	0.499072	1.02138	0.54708	2.63077	4.29913	7.20802	0.564545	-1.23808	-1.23808	1.02138	2.63077	2.63077	-11.4888
"010"	"008"	CMF	win	"001"	547	560	1.07895	1.46164	0.382144	2.20189	5.65796	11.7162	1.20509	-1.76935	-1.76935	1.46164	2.20189	2.20189	90.676
"010"	"008"	CMF	win	"001"	713	732	0.388741	1.00396	0.816464	2.15642	2.53631	3.97809	0.231918	-0.382528	-0.382528	1.00396	2.15642	2.15642	-50.6126
"010"	"008"	CMF	win	"001"	776	797	0.824136	1.45209	0.490804	2.09379	3.57525	8.66005	0.918407	-1.85194	-1.85194	1.45209	2.09379	2.09379	184.587
"010"	"008"	CMF	win	"001"	1090	1111	1.61143	2.79708	1.69027	3.11577	2.67625	4.3719	1.01977	0.162911	0.162911	2.79708	3.11577	3.11577	-10.1557
"010"	"008"	CMF	win	"001"	1199	1212	1.28576	1.87339	0.550616	3.60543	8.919	19.2343	1.5113	-2.66009	-2.66009	1.87339	3.60543	3.60543	-115.204
"010"	"008"	CMF	win	"001"	1372	1387	0.763519	1.14889	0.352945	2.01245	4.34399	8.22332	0.880295	-1.45941	-1.45941	1.14889	2.01245	2.01245	-74.8244
"010"	"008"	CMF	win	"001"	2420	2441	0.924064	1.46641	-0.0911524	2.11143	4.04527	10.7276	1.46641	-2.33999	-2.33999	1.37177	2.11143	2.11143	-146.215
"010"	"008"	CMF	win	"001"	2743	2772	0.934623	1.52684	0.315156	2.22192	2.01025	5.62313	1.08947	-0.79858	-0.79858	1.52684	2.22192	2.22192	-86.4044
"010"	"008"	CMF	win	"001"	2821	2835	1.42005	1.80954	-0.275764	2.0484	5.78783	10.6372	1.80954	-2.27679	-2.27679	1.60788	2.0484	2.0484	-86.5348
"010"	"008"	CMF	win	"001"	3426	3433	0.522184	0.983556	1.32052	4.04234	16.6953	37.0141	0.489397	-2.64974	-2.64974	0.983556	4.04234	4.04234	-129.162
"010"	"008"	CMF	win	"001"	3463	3472	0.821007	1.19709	-0.556944	2.57351	11.6899	23.5601	1.19709	-3.23878	-3.23878	0.934845	2.57351	2.57351	-109.138
"010"	"008"	CMF	win	"001"	4303	4314	3.27375	3.79753	1.83337	2.06035	0.666374	1.14112	2.7903	1.65251	1.65251	3.79753	2.06035	2.06035	0.412085
"010"	"008"	CMF	win	"001"	4370	4380	0.442658	0.708586	0.2106	2.26938	7.70099	18.6623	0.600689	-1.96042	-1.96042	0.708586	2.26938	2.26938	139.128
"010"	"008"	CMF	win	"001"	4405	4422	2.25307	2.92292	1.05594	2.37789	3.02645	4.89871	2.02309	-0.352393	-0.352393	2.92292	2.37789	2.37789	30.6797
"010"	"008"	CMF	win	"001"	4874	4889	1.16588	1.9731	1.73717	2.81486	2.72074	4.79534	0.669812	0.638933	0.638933	1.9731	2.81486	2.81486	56.1094
"010"	"008"	CMF	win	"001"	5060	5083	2.21337	3.14722	0.744482	2.99012	3.7726	6.35212	2.29038	-1.53759	-1.53759	3.14722	2.99012	2.99012	-23.5436
"010"	"008"	CMF	win	"001"	5373	5402	1.43193	2.16441	-0.288128	2.21003	2.60671	7.09484	2.16441	-1.71204	-1.71204	1.7198	2.21003	2.21003	130.357
"010"	"008"	CMF	win	"001"	6076	6087	0.633946	0.888462	-0.0877012	2.12084	6.9907	15.1892	0.888462	-2.08245	-2.08245	0.834387	2.12084	2.12084	-109.955
"010"	"008"	CMF	win	"001"	6479	6511	0.626471	1.97828	1.09367	2.84331	1.92055	3.29735	0.236545	-0.329405	-0.329405	1.97828	2.84331	2.84331	92.5194
"010"	"008"	CMF	win	"001"	6548	6578	1.07511	2.43275	0.585979	3.24559	4.17623	17.3069	1.52492	-3.22912	-3.22912	2.43275	3.24559	3.24559	77.0265
"010"	"008"	CMF	win	"001"	6778	6785	0.322686	0.523832	-0.208143	2.30713	11.7404	28.5597	0.523832	-2.38484	-2.38484	0.442123	2.30713	2.30713	148.23
"010"	"008"	CMF	win	"001"	7069	7092	1.50561	2.07593	0.48238	2.33257	2.49388	5.61545	1.5386	-0.669379	-0.669379	2.07593	2.33257	2.33257	30.7031
"010"	"008"	CMF	win	"001"	8762	8775	0.812036	1.29805	1.10311	2.14753	2.96119	5.20677	0.58119	0.0729962	0.0729962	1.29805	2.14753	2.14753	62.8442
"010"	"008"	CMF	win	"001"	8807	8812	0.252542	0.44104	-0.425289	2.61218	18.3531	41.4044	0.44104	-2.89561	-2.89561	0.320215	2.61218	2.61218	142.133
"010"	"008"	CMF	win	"001"	8876	8899	2.59244	3.62251	1.26303	2.33433	2.46555	5.43063	2.14961	-0.612874	-0.612874	3.62251	2.33433	2.33433	89.5631
"010"	"008"	CMF	win	"001"	9020	9047	0.687647	1.59855	0.666767	2.51717	3.12996	9.07881	0.681419	-1.86175	-1.86175	1.59855	2.51717	2.51717	-175.179
"010"	"008"	CMF	win	"001"	9426	9441	1.2609	1.77979	0.914289	2.19016	3.02742	5.66673	1.09758	-0.232263	-0.232263	1.77979	2.19016	2.19016	91.1818
"010"	"008"	CMF	win	"001"	9647	9677	2.10986	3.9113	1.3909	3.34958	3.60729	10.8713	1.7831	-2.25206	-2.25206	3.9113	3.34958	3.34958	-111.917
"010"	"008"	CMF	win	"001"	10138	10157	1.08406	1.64804	0.719545	2.04364	2.59638	3.64305	0.965985	-0.545755	-0.545755	1.64804	2.04364	2.04364	6.1435
"010"	"008"	CMF	win	"001"	10476	10480	0.245472	0.449254	-0.512574	3.50511	30.4004	72.3577	0.449254	-4.2385	-4.2385	0.343654	3.50511	3.50511	179.036
"010"	"008"	CMF	win	"001"	11467	11482	1.28745	2.23086	1.87059	3.48503	4.25329	7.29565	0.823862	0.0918522	0.0918522	2.23086	3.48503	3.48503	-72.6004
"010"	"008"	CMF	win	"001"	11521	11530	0.655407	1.02837	-0.153258	3.6539	14.5361	38.4044	1.02837	-3.64544	-3.64544	0.951966	3.6539	3.6539	-129.784
"010"	"008"	CMF	win	"001"	11827	11855	1.35818	2.38902	0.709415	3.55667	3.22921	8.02908	1.42147	-1.12521	-1.12521	2.38902	3.55667	3.55667	6.88578
"010"	"008"	CMF	win	"001"	11988	11999	0.592801	1.28387	1.60853	3.37734	7.9344	20.3733	0.368029	-1.38665	-1.38665	1.28387	3.37734	3.37734	-125.334
"010"	"008"	CMF	win	"001"	12184	12218	1.68205	2.69218	-0.481503	2.02163	2.16046	5.96205	2.69218	-1.75759	-1.75759	1.84287	2.02163	2.02163	-92.5494
"010"	"008"	CMF	win	"001"	13062	13095	2.03718	3.09674	0.913616	2.19123	1.19983	2.88855	1.6022	0.149413	0.149413	3.09674	2.19123	2.19123	-31.8439
"010"	"008"	CMF	win	"001"	13205	13226	1.1147	1.8322	0.603105	2.60315	3.59667	6.21123	1.20005	-1.34948	-1.34948	1.8322	2.60315	2.60315	6.55118
"010"	"008"	CMF	win	"001"	13668	13675	0.324768	0.586696	0.902182	2.16071	7.78741	16.1457	0.254728	-0.96481	-0.96481	0.586696	2.16071	2.16071	-117.551
"010"	"008"	CMF	win	"001"	14009	14036	2.6804	3.70693	0.966424	2.18942	2.0539	3.94805	2.39128	-0.694439	-0.694439	3.70693	2.18942	2.18942	-34.463
"010"	"008"	CMF	win	"001"	14118	14162	3.4695	4.55145	0.190736	2.46955	2.05276	3.18108	4.13027	-2.14961	-2.14961	4.55145	2.46955	2.46955	32.6572
"010"	"008"	CMF	win	"001"	16193	16216	1.03239	2.12503	1.44098	2.54003	1.98525	3.38716	0.463282	0.160237	0.160237	2.12503	2.54003	2.54003	21.1069
"010"	"008"	CMF	win	"001"	16413	16427	1.28143	1.67575	0.30204	2.244	5.46201	11.1619	1.45885	-1.86572	-1.86572	1.67575	2.244	2.244	92.0529
"010"	"008"	CMF	win	"001"	17717	17720	0.168622	0.27058	0.238567	3.20806	31.6455	51.4542	0.224169	-3.13151	-3.13151	0.27058	3.20806	3.20806	161.867
"010"	"008"	CMF	win	"001"	18290	18299	0.540742	1.23971	-2.07126	2.81308	12.6652	46.8672	1.23971	-3.56354	-3.56354	0.223828	2.81308	2.81308	202.538
"010"	"008"	CMF	win	"001"	19574	19598	1.61434	2.45848	0.724187	2.21512	2.87537	5.1987	1.57392	-1.37877	-1.37877	2.45848	2.21512	2.21512	-27.0749
"010"	"008"	CMF	win	"001"	19628	19637	0.990379	1.45157	0.052809	5.28752	20.3258	47.3052	1.43672	-4.87917	-4.87917	1.45157	5.28752	5.28752	-134.381
"010"	"008"	CMF	win	"001"	20571	20593	3.11273	3.95068	0.945064	2.33591	2.65091	4.3173	2.904	-0.713537	-0.713537	3.95068	2.33591	2.33591	7.79596
"010"	"008"	CMF	win	"001"	20624	20639	1.84608	2.73015	-1.15617	2.00514	7.54722	14.5666	2.73015	-4.06117	-4.06117	1.85682	2.00514	2.00514	92.9394
"010"	"008"	CMF	win	"001"	21636	21651	0.858665	1.44223	0.817914	2.78836	4.73527	9.21311	0.833367	-0.994738	-0.994738	1.44223	2.78836	2.78836	-103.04
"010"	"008"	CMF	win	"001"	21880	21884	0.170835	0.272066	-0.0610978	2.47314	20.4	45.0438	0.272066	-2.65288	-2.65288	0.262241	2.47314	2.47314	164.703
"010"	"008"	CMF	win	"001"	21976	21979	0.162714	0.256938	0.146491	3.15741	31.0985	50.3125	0.227556	-3.15088	-3.15088	0.256938	3.15741	3.15741	-173.597
"010"	"008"	CMF	win	"001"	21997	22027	2.04835	3.35789	1.26403	2.58929	1.63002	2.7591	1.46478	0.05599	0.05599	3.35789	2.58929	2.58929	7.21313
"010"	"008"	CMF	win	"001"	22532	22544	1.17628	1.51115	-0.172761	2.10431	7.85781	15.0545	1.51115	-2.98723	-2.98723	1.42202	2.10431	2.10431	-107.47
"010"	"008"	CMF	win	"001"	22579	22585	0.329991	0.594203	-0.629455	2.68967	16.1274	37.5573	0.594203	-2.94819	-2.94819	0.378969	2.68967	2.68967	-138.77
"010"	"008"	CMF	win	"001"	22737	22752	1.71424	2.20191	0.91308	1.99368	2.58313	4.33144	1.5197	-0.0731246	-0.0731246	2.20191	1.99368	1.99368	-55.7283
"010"	"008"	CMF	win	"001"	24044	24056	0.919952	1.48135	1.54011	2.45015	2.80199	4.38236	0.5573	0.633286	0.633286	1.48135	2.45015	2.45015	-34.8469
"010"	"008"	CMF	win	"001"	24861	24873	0.710203	1.11589	-0.420618	2.11447	7.07553	16.2854	1.11589	-2.47973	-2.47973	0.851303	2.11447	2.11447	-117.118
"010"	"008"	CMF	win	"001"	24937	24952	2.97547	3.68008	1.71857	2.165	1.10675	1.81833	2.39151	1.28709	1.28709	3.68008	2.165	2.165	1.55413
"010"	"008"	CMF	win	"001"	24985	25010	1.40609	2.9514	-1.3139	2.52216	4.81956	13.6369	2.9514	-3.73858	-3.73858	1.27396	2.52216	2.52216	-131.158
"010"	"008"	CMF	win	"001"	25608	25621	0.450996	0.796054	0.192438	2.02157	5.78792	18.5951	0.661025	-2.0308	-2.0308	0.796054	2.02157	2.02157	144.883
"010"	"008"	CMF	win	"001"	25819	25839	1.71316	2.72976	1.40777	3.05168	3.05102	5.16904	1.3238	-0.166158	-0.166158	2.72976	3.05168	3.05168	21.717
"010"	"008"	CMF	win	"001"	26058	26077	1.84977	2.74574	1.16104	2.93804	3.74775	6.70344	1.63794	-0.800764	-0.800764	2.74574	2.93804	2.93804	67.04
"010"	"008"	CMF	win	"001"	27867	27883	1.14935	1.88075	1.1014	2.78555	4.38387	8.27554	0.990488	-0.941986	-0.941986	1.88075	2.78555	2.78555	-82.1428
"010"	"008"	CMF	win	"001"	28798	28805	0.510537	0.974865	-0.90832	3.90973	21.0663	58.1461	0.974865	-4.53032	-4.53032	0.627442	3.90973	3.90973	-146.981
"010"	"008"	CMF	win	"001"	29044	29052	0.586538	1.00051	-0.860844	2.59006	13.655	30.4158	1.00051	-3.54677	-3.54677	0.636206	2.59006	2.59006	-131.552
"010"	"008"	CMF	win	"001"	29993	30018	0.94102	1.46307	0.318812	2.22786	2.24948	5.3957	1.08735	-0.691977	-0.691977	1.46307	2.22786	2.22786	-133.935
"010"	"008"	CMF	win	"001"	30217	30250	1.38434	2.47371	0.416517	2.74229	2.65623	5.48468	1.78984	-1.77678	-1.77678	2.47371	2.74229	2.74229	-59.9798
"010"	"008"	CMF	win	"001"	32314	32342	1.3068	2.39831	0.552855	2.87075	3.56328	6.61003	1.61081	-2.29956	-2.29956	2.39831	2.87075	2.87075	-67.7698
"010"	"008"	CMF	win	"001"	33070	33075	0.394064	0.715893	0.693234	4.89237	30.9623	75.2009	0.519888	-4.44231	-4.44231	0.715893	4.89237	4.89237	159.511
"010"	"008"	CMF	win	"001"	33097	33109	2.49838	2.86346	0.465894	2.42032	6.317	10.1129	2.57936	-1.6557	-1.6557	2.86346	2.42032	2.42032	63.7974
"010"	"008"	CMF	win	"001"	33780	33794	0.861351	1.17047	0.155119	2.05653	4.86114	10.3158	1.06531	-1.60221	-1.60221	1.17047	2.05653	2.05653	110.205
"010"	"008"	CMF	win	"001"	35786	35803	2.25182	2.84994	0.989063	2.05777	2.39913	4.19006	2.00836	-0.108501	-0.108501	2.84994	2.05777	2.05777	69.2213
"010"	"008"	CMF	win	"001"	35894	35924	3.19054	4.55439	1.29958	2.62524	1.69225	2.97454	2.60569	0.00172533	0.00172533	4.55439	2.62524	2.62524	34.9878
"010"	"008"	CMF	win	"001"	36882	36899	0.991901	1.46051	0.217809	2.1344	4.92119	10.9308	1.26037	-2.28239	-2.28239	1.46051	2.1344	2.1344	134.348
"010"	"008"	CMF	win	"001"	36954	36976	2.00176	2.73215	0.766234	2.22015	2.46007	4.38768	1.89117	-0.613428	-0.613428	2.73215	2.22015	2.22015	-8.97392
"010"	"008"	CMF	win	"001"	37089	37143	1.98555	4.07386	1.03139	2.50167	1.0398	2.35203	1.29119	-0.360409	-0.360409	4.07386	2.50167	2.50167	0.797658
"010"	"008"	CMF	win	"001"	38728	38742	0.770401	1.37261	0.501769	3.12209	7.66563	22.2696	1.00866	-2.62889	-2.62889	1.37261	3.12209	3.12209	135.225
"010"	"008"	CMF	win	"001"	38786	38804	2.46108	3.40345	-0.989801	2.13932	5.95199	11.0878	3.40345	-3.51411	-3.51411	2.49724	2.13932	2.13932	-87.5876
"010"	"008"	CMF	win	"001"	38842	38871	2.09002	2.74137	0.0963247	2.58	2.82552	5.71874	2.61969	-1.66707	-1.66707	2.74137	2.58	2.58	-93.2961
"010"	"008"	CMF	win	"001"	39002	39010	0.474023	0.867824	-0.584804	3.16801	14.87	39.6915	0.867824	-3.51902	-3.51902	0.613233	3.16801	3.16801	150.919
"010"	"008"	CMF	win	"001"	39448	39464	0.856263	1.4102	0.786596	2.40139	3.79657	6.0434	0.781364	-0.813217	-0.813217	1.4102	2.40139	2.40139	-20.9827
"010"	"008"	CMF	win	"001"	39496	39512	1.0609	1.72289	0.653821	3.13798	5.81504	12.9784	1.20081	-1.79811	-1.79811	1.72289	3.13798	3.13798	-115.136
"010"	"008"	CMF	win	"001"	39619	39643	0.908016	1.48758	0.142697	2.61894	3.3735	8.18114	1.33453	-1.60517	-1.60517	1.48758	2.61894	2.61894	120.381
"010"	"008"	CMF	win	"001"	42811	42822	0.483504	1.10903	1.57163	2.88752	6.29597	17.0171	0.215258	-0.920844	-0.920844	1.10903	2.88752	2.88752	-129.761
"010"	"008"	CMF	win	"001"	43263	43282	1.87256	2.72253	0.87115	3.15125	4.65555	8.33857	1.8921	-1.51372	-1.51372	2.72253	3.15125	3.15125	-62.1992
"010"	"008"	CMF	win	"001"	43326	43377	2.92447	4.25021	0.243078	2.36789	1.72078	2.84066	3.62486	-2.10917	-2.10917	4.25021	2.36789	2.36789	-52.0219
"010"	"008"	CMF	win	"001"	43504	43514	1.01331	1.35376	-0.317874	2.43728	9.81688	19.4596	1.35376	-2.9806	-2.9806	1.19227	2.43728	2.43728	83.3961
"010"	"008"	CMF	win	"001"	43544	43557	1.37834	1.74629	0.205205	2.48018	6.91065	12.8042	1.60595	-2.34505	-2.34505	1.74629	2.48018	2.48018	-98.1043
"010"	"008"	CMF	win	"001"	44057	44078	2.02465	2.99783	1.22623	2.89066	2.94669	4.90378	1.7124	-0.354668	-0.354668	2.99783	2.89066	2.89066	-3.98556
"010"	"008"	CMF	win	"001"	44111	44141	1.07511	2.34771	-0.309317	3.71816	4.77396	9.46977	2.34771	-3.67302	-3.67302	1.86685	3.71816	3.71816	135.143
"010"	"008"	CMF	win	"001"	45281	45300	2.03388	2.85244	0.820156	3.24558	4.58981	9.13801	2.07996	-1.34342	-1.34342	2.85244	3.24558	3.24558	77.4483
"010"	"008"	CMF	win	"001"	45583	45620	1.69929	2.90386	0.892884	2.31016	1.24472	2.38765	1.26403	-0.0532961	-0.0532961	2.90386	2.31016	2.31016	58.4558
"010"	"008"	CMF	win	"001"	46547	46566	1.71015	2.48242	1.09156	2.42576	2.77296	4.51771	1.44243	-0.352973	-0.352973	2.48242	2.42576	2.42576	3.4353
"010"	"008"	CMF	win	"001"	47597	47627	0.798154	1.84762	0.740005	2.37807	2.57615	7.52481	0.719521	-1.62062	-1.62062	1.84762	2.37807	2.37807	106.927
"010"	"008"	CMF	win	"001"	48049	48068	1.41056	2.24471	-0.56527	2.5183	5.89726	12.4556	2.24471	-3.38138	-3.38138	1.70088	2.5183	2.5183	-128.944
"010"	"008"	CMF	win	"001"	48162	48171	0.686867	1.12365	1.26883	2.77018	7.21986	13.7052	0.536965	-0.811682	-0.811682	1.12365	2.77018	2.77018	-88.6257
"010"	"008"	CMF	win	"001"	48405	48446	1.01636	2.32646	0.624378	2.87714	2.17111	4.91868	1.04473	-1.69077	-1.69077	2.32646	2.87714	2.87714	20.4715
"010"	"008"	CMF	win	"001"	48493	48510	0.937467	1.85836	-0.574904	3.1942	8.16813	29.4654	1.85836	-4.1482	-4.1482	1.36504	3.1942	3.1942	-173.945
"010"	"008"	CMF	win	"001"	48743	48753	1.02257	1.35768	0.715063	2.19431	5.94377	10.905	0.991169	-1.08303	-1.08303	1.35768	2.19431	2.19431	75.1333
"010"	"008"	CMF	win	"001"	48766	48780	2.74066	3.4504	1.67601	2.70313	2.56587	4.08439	2.28056	0.774603	0.774603	3.4504	2.70313	2.70313	2.39285
"010"	"008"	CMF	win	"001"	49577	49589	0.621674	1.00814	0.330428	2.42756	7.14182	17.6924	0.798194	-2.22656	-2.22656	1.00814	2.42756	2.42756	110.102
"010"	"008"	CMF	win	"001"	50203	50230	2.19437	3.55956	1.58096	2.62625	1.628	2.94105	1.42041	0.344102	0.344102	3.55956	2.62625	2.62625	33.4606
"010"	"008"	CMF	win	"001"	50294	50301	0.55799	1.25761	-2.48433	3.65255	20.9064	60.4269	1.25761	-4.80115	-4.80115	0.294514	3.65255	3.65255	-172.51
"010"	"008"	CMF	win	"001"	51478	51509	1.31437	2.80066	1.00947	4.66001	3.39663	9.21697	1.28263	-0.777688	-0.777688	2.80066	4.66001	4.66001	-32.676
"010"	"008"	CMF	win	"001"	51560	51588	2.28872	2.96376	-0.148256	2.00374	3.0154	4.58161	2.96376	-2.36373	-2.36373	2.75797	2.00374	2.00374	-114.935
"010"	"008"	CMF	win	"001"	51777	51799	0.511066	1.30068	1.04079	2.19712	1.84581	2.77973	0.160527	0.073954	0.073954	1.30068	2.19712	2.19712	55.1682
"010"	"008"	CMF	win	"001"	52462	52484	2.46954	3.27213	0.953631	2.34188	2.33236	3.71615	2.22556	-0.337354	-0.337354	3.27213	2.34188	2.34188	40.8911
"010"	"008"	CMF	win	"001"	53121	53143	2.17672	2.7395	0.377449	2.14896	2.91848	4.99699	2.32891	-1.20797	-1.20797	2.7395	2.14896	2.14896	-72.441
"010"	"008"	CMF	win	"001"	53490	53513	1.89451	2.63708	-0.489695	2.10933	3.48891	7.39354	2.63708	-2.0639	-2.0639	2.04781	2.10933	2.10933	70.4317
"010"	"008"	CMF	win	"001"	53532	53551	2.75796	3.7731	1.26841	3.403	4.54038	7.64201	2.56115	-1.13482	-1.13482	3.7731	3.403	3.403	53.9531
"010"	"008"	CMF	win	"001"	56238	56270	1.32743	2.26677	0.763923	2.00437	1.29007	2.71493	1.05361	-0.121599	-0.121599	2.26677	2.00437	2.00437	-4.97127
"006"	"034"	CMF	win	"001"	64	78	0.912785	1.58195	0.900951	3.04849	6.64704	15.1706	0.933439	-1.94098	-1.94098	1.58195	3.04849	3.04849	-109.381
"006"	"034"	CMF	win	"001"	254	268	1.03611	1.49144	0.407268	2.55509	5.92208	12.2991	1.20244	-1.90211	-1.90211	1.49144	2.55509	2.55509	-106.817
"006"	"034"	CMF	win	"001"	354	361	0.568246	1.26617	2.69833	4.57647	19.6139	64.5191	0.217086	-3.25645	-3.25645	1.26617	4.57647	4.57647	-162.403
"006"	"034"	CMF	win	"001"	443	461	2.39817	2.92928	0.239577	2.64397	5.04849	8.98377	2.71365	-2.15467	-2.15467	2.92928	2.64397	2.64397	78.6144
"006"	"034"	CMF	win	"001"	531	556	1.13164	2.3411	1.40146	2.93035	2.16192	3.51164	0.595548	0.118365	0.118365	2.3411	2.93035	2.93035	-95.4093
"006"	"034"	CMF	win	"001"	1093	1104	0.56479	1.21829	1.67185	2.89999	6.6161	17.7803	0.259655	-1.04866	-1.04866	1.21829	2.89999	2.89999	-117.523
"006"	"034"	CMF	win	"001"	1116	1120	3.09634	3.3593	2.61409	2.66543	0.4106	0.647613	2.83652	2.56396	2.56396	3.3593	2.66543	2.66543	-2.23685
"006"	"034"	CMF	win	"001"	1431	1460	1.14068	2.31857	-0.390533	2.6802	3.59195	19.8996	2.31857	-2.70569	-2.70569	1.7333	2.6802	2.6802	115.215
"006"	"034"	CMF	win	"001"	1770	1777	0.218727	0.501957	0.964486	2.00381	8.6884	27.5486	0.129764	-1.51291	-1.51291	0.501957	2.00381	2.00381	-168.656
"006"	"034"	CMF	win	"001"	2239	2274	1.05136	2.27878	0.843702	2.87291	1.79881	4.54475	0.822824	-0.36761	-0.36761	2.27878	2.87291	2.87291	-74.244
"006"	"034"	CMF	win	"001"	2350	2360	0.55128	0.937417	0.457131	2.80695	9.55655	24.7304	0.694633	-2.47203	-2.47203	0.937417	2.80695	2.80695	145.688
"006"	"034"	CMF	win	"001"	2608	2624	3.35676	3.99353	1.03727	2.57027	3.51608	5.61008	3.16616	-0.412393	-0.412393	3.99353	2.57027	2.57027	-13.2163
"006"	"034"	CMF	win	"001"	3030	3055	1.81084	3.27887	1.586	2.94917	3.09083	7.79029	1.26372	-1.076	-1.076	3.27887	2.94917	2.94917	64.0192
"006"	"034"	CMF	win	"001"	3108	3121	2.24824	2.95996	-1.09806	2.00168	8.26889	14.2339	2.95996	-3.75431	-3.75431	2.23432	2.00168	2.00168	-70.6666
"006"	"034"	CMF	win	"001"	4010	4026	2.22717	2.88422	1.29749	2.22706	2.20892	3.47914	1.84594	0.349957	0.349957	2.88422	2.22706	2.22706	21.841
"006"	"034"	CMF	win	"001"	4376	4388	0.605603	1.42959	2.00422	3.30865	6.69949	21.7975	0.182322	-1.07426	-1.07426	1.42959	3.30865	3.30865	134.757
"006"	"034"	CMF	win	"001"	4440	4464	2.15743	3.45892	0.94232	3.95908	4.99273	8.8048	2.32298	-2.29229	-2.29229	3.45892	3.95908	3.95908	-56.3987
"006"	"034"	CMF	win	"001"	4790	4816	2.06648	3.09265	1.03128	2.42007	2.24796	3.98278	1.74553	-0.616867	-0.616867	3.09265	2.42007	2.42007	11.8786
"006"	"034"	CMF	win	"001"	5592	5601	0.494549	0.751043	-0.0783031	2.60101	10.5468	25.2201	0.751043	-2.68179	-2.68179	0.713965	2.60101	2.60101	131.751
"006"	"034"	CMF	win	"001"	5728	5733	0.304284	0.627882	1.24749	3.63109	22.5928	49.988	0.265106	-3.14188	-3.14188	0.627882	3.63109	3.63109	-160.18
"006"	"034"	CMF	win	"001"	6498	6532	1.08509	2.22618	0.733336	2.57189	2.07661	3.6208	0.980924	-1.05686	-1.05686	2.22618	2.57189	2.57189	28.8856
"006"	"034"	CMF	win	"001"	6915	6936	0.655882	1.61646	1.4261	2.17659	2.69861	17.5218	0.0824928	-0.830316	-0.830316	1.61646	2.17659	2.17659	131.622
"006"	"034"	CMF	win	"001"	8283	8308	0.635448	1.48928	1.10427	1.99687	1.41021	2.40709	0.107785	0.175514	0.175514	1.48928	1.99687	1.99687	-68.2067
"006"	"034"	CMF	win	"001"	8327	8344	2.44368	3.24625	1.23884	3.08681	3.94029	6.31398	2.19772	-0.437555	-0.437555	3.24625	3.08681	3.08681	-17.9461
"006"	"034"	CMF	win	"001"	8588	8600	0.696204	1.60395	-1.91776	2.31209	9.31808	33.8515	1.60395	-3.7495	-3.7495	0.392988	2.31209	2.31209	-143.226
"006"	"034"	CMF	win	"001"	9005	9009	0.19044	0.401183	-1.01855	2.61472	21.6348	49.9699	0.401183	-2.85136	-2.85136	0.153802	2.61472	2.61472	-178.611
"006"	"034"	CMF	win	"001"	9077	9116	1.2194	2.59107	0.80671	2.6087	1.74041	2.77371	1.02146	-0.862568	-0.862568	2.59107	2.6087	2.6087	55.8313
"006"	"034"	CMF	win	"001"	9287	9298	0.983954	1.48759	1.21777	2.85125	5.45422	9.74888	0.817919	-0.432743	-0.432743	1.48759	2.85125	2.85125	79.1699
"006"	"034"	CMF	win	"001"	9554	9573	2.11247	2.70225	0.470302	2.32205	3.9037	7.12337	2.25011	-1.58554	-1.58554	2.70225	2.32205	2.32205	70.0029
"006"	"034"	CMF	win	"001"	9744	9753	0.360637	0.82769	1.20422	2.51868	9.1976	38.1839	0.236474	-2.09741	-2.09741	0.82769	2.51868	2.51868	183.918
"006"	"034"	CMF	win	"001"	9872	9903	0.533298	1.65694	0.707786	2.68981	2.66281	9.26978	0.55241	-1.57087	-1.57087	1.65694	2.68981	2.68981	162.789
"006"	"034"	CMF	win	"001"	10547	10568	0.84164	1.50154	0.549167	2.77056	3.43413	7.09799	0.941876	-1.00371	-1.00371	1.50154	2.77056	2.77056	-20.6893
"006"	"034"	CMF	win	"001"	11679	11729	1.45086	3.33257	0.928478	3.23921	1.36717	3.31533	1.03984	-0.246927	-0.246927	3.33257	3.23921	3.23921	-64.6804
"006"	"034"	CMF	win	"001"	11966	11986	1.94448	3.31446	2.03399	3.72888	3.35904	6.32104	1.2769	0.195207	0.195207	3.31446	3.72888	3.72888	56.5595
"006"	"034"	CMF	win	"001"	12463	12487	2.94786	4.08568	1.34618	2.70802	2.25025	3.81611	2.46799	-0.109675	-0.109675	4.08568	2.70802	2.70802	12.2798
"006"	"034"	CMF	win	"001"	14463	14475	0.628194	1.13674	0.993469	2.71407	5.54845	11.3414	0.536819	-0.890655	-0.890655	1.13674	2.71407	2.71407	104.297
"006"	"034"	CMF	win	"001"	14497	14526	1.26562	1.9053	0.199636	2.21322	2.62798	4.28646	1.6178	-1.73776	-1.73776	1.9053	2.21322	2.21322	-29.5546
"006"	"034"	CMF	win	"001"	15632	15655	0.834694	1.52304	0.696653	2.68634	2.58615	7.2362	0.743227	-0.430382	-0.430382	1.52304	2.68634	2.68634	17.4092
"006"	"034"	CMF	win	"001"	15727	15742	0.933516	1.52594	1.05017	2.26353	3.39155	6.42478	0.730898	-0.448274	-0.448274	1.52594	2.26353	2.26353	-77.5022
"006"	"034"	CMF	win	"001"	15864	15916	4.29638	5.17848	0.169952	2.56612	1.28023	4.04785	4.77161	-0.829697	-0.829697	5.17848	2.56612	2.56612	-11.9586
"006"	"034"	CMF	win	"001"	18463	18476	0.720136	1.26364	1.07385	2.54143	4.48419	8.06338	0.560508	-0.591623	-0.591623	1.26364	2.54143	2.54143	79.4683
"006"	"034"	CMF	win	"001"	19039	19055	1.16032	1.98155	1.48539	2.92833	3.50505	6.04104	0.791152	-0.0488856	-0.0488856	1.98155	2.92833	2.92833	-53.2688
"006"	"034"	CMF	win	"001"	19211	19235	0.906055	2.10376	1.37822	3.10117	2.6175	3.99522	0.45436	-0.174029	-0.174029	2.10376	3.10117	3.10117	-15.9336
"006"	"034"	CMF	win	"001"	19476	19490	1.13856	1.96759	1.63675	3.42947	5.06262	9.11154	0.816473	-0.362676	-0.362676	1.96759	3.42947	3.42947	-71.0855
"006"	"034"	CMF	win	"001"	19687	19718	1.22971	2.38595	0.885992	2.46184	1.98563	3.58683	1.01194	-0.720225	-0.720225	2.38595	2.46184	2.46184	-113.265
"006"	"034"	CMF	win	"001"	20915	20936	0.910279	1.6255	-0.0698186	3.30863	5.69173	15.2082	1.6255	-2.9645	-2.9645	1.54028	3.30863	3.30863	107.085
"006"	"034"	CMF	win	"001"	22403	22424	0.430802	1.1777	0.711583	2.30228	3.53915	13.5962	0.412679	-1.58801	-1.58801	1.1777	2.30228	2.30228	254.288
"006"	"034"	CMF	win	"001"	22582	22596	1.74381	2.42055	1.47016	2.72093	3.38956	5.34857	1.39064	0.190165	0.190165	2.42055	2.72093	2.72093	31.2983
"006"	"034"	CMF	win	"001"	22777	22815	0.880314	2.27091	1.05091	2.32465	1.13252	2.06239	0.28273	0.117713	0.117713	2.27091	2.32465	2.32465	98.8929
"006"	"034"	CMF	win	"001"	22987	23001	0.954437	1.49012	0.99728	2.34656	3.683	6.67098	0.790656	-0.418052	-0.418052	1.49012	2.34656	2.34656	-66.7301
"006"	"034"	CMF	win	"001"	23233	23248	0.808082	1.35999	0.737622	2.08359	4.61694	11.9772	0.781161	-1.61883	-1.61883	1.35999	2.08359	2.08359	121.363
"006"	"034"	CMF	win	"001"	24488	24544	1.52279	3.61643	0.615962	2.83993	1.64637	4.09012	1.88556	-1.85536	-1.85536	3.61643	2.83993	2.83993	185.751
"006"	"034"	CMF	win	"001"	24604	24613	0.614543	1.1553	-0.991939	3.10245	13.7483	36.0082	1.1553	-3.77629	-3.77629	0.675416	3.10245	3.10245	-137.008
"006"	"034"	CMF	win	"001"	24739	24755	1.98441	2.32733	0.187921	2.11135	4.18509	7.42116	2.18467	-1.4488	-1.4488	2.32733	2.11135	2.11135	-47.3749
"006"	"034"	CMF	win	"001"	24915	24924	0.620305	0.904021	0.460538	2.51271	8.41866	16.7152	0.694602	-1.69788	-1.69788	0.904021	2.51271	2.51271	115.868
"006"	"034"	CMF	win	"001"	26160	26181	1.69874	3.09467	1.9518	3.75126	3.2201	5.82847	1.04646	0.203764	0.203764	3.09467	3.75126	3.75126	7.0396
"006"	"034"	CMF	win	"001"	26371	26380	0.312041	0.667308	0.681895	2.33512	8.6045	28.7378	0.335432	-1.96519	-1.96519	0.667308	2.33512	2.33512	157.096
"006"	"034"	CMF	win	"001"	26496	26508	0.824945	1.30247	0.746344	2.80346	6.56182	13.2946	0.850744	-1.4714	-1.4714	1.30247	2.80346	2.80346	105.675
"006"	"034"	CMF	win	"001"	27187	27202	2.66803	3.68153	2.45478	3.17107	1.65887	2.77757	1.84297	1.83515	1.83515	3.68153	3.17107	3.17107	6.54305
"006"	"034"	CMF	win	"001"	27391	27396	0.212698	0.31348	0.124791	2.02603	12.4832	23.7633	0.284151	-1.74277	-1.74277	0.31348	2.02603	2.02603	-127.941
"006"	"034"	CMF	win	"001"	28088	28104	1.20926	1.8805	1.18242	2.47947	2.99053	5.46904	0.936153	-0.0604453	-0.0604453	1.8805	2.47947	2.47947	57.972
"006"	"034"	CMF	win	"001"	28772	28794	0.946825	2.01331	1.37655	2.78287	2.64969	3.94909	0.492853	-0.270401	-0.270401	2.01331	2.78287	2.78287	-103.354
"006"	"034"	CMF	win	"001"	28839	28848	1.35654	1.76479	1.69911	2.02973	1.33099	2.15085	1.00013	1.37301	1.37301	1.76479	2.02973	2.02973	24.2628
"006"	"034"	CMF	win	"001"	29965	29980	1.25117	1.93639	0.698894	3.43185	6.90509	15.2289	1.41024	-2.11529	-2.11529	1.93639	3.43185	3.43185	-107.324
"006"	"034"	CMF	win	"001"	30782	30797	2.87037	3.58534	1.60911	2.37508	1.96886	3.16032	2.37719	0.799417	0.799417	3.58534	2.37508	2.37508	-34.1794
"006"	"034"	CMF	win	"001"	31854	31863	0.592535	0.821534	0.297015	2.08542	7.46472	15.0864	0.683733	-1.66141	-1.66141	0.821534	2.08542	2.08542	-108.062
"006"	"034"	CMF	win	"001"	32031	32054	1.40128	2.63289	-1.15498	2.2949	4.32394	12.9947	2.63289	-2.89086	-2.89086	1.26158	2.2949	2.2949	-127.569
"006"	"034"	CMF	win	"001"	32552	32559	0.332134	0.547209	0.132918	2.62191	13.273	34.9527	0.491477	-2.70881	-2.70881	0.547209	2.62191	2.62191	-146.459
"006"	"034"	CMF	win	"001"	32597	32610	2.71839	3.22405	1.26268	2.13623	2.32781	3.81082	2.40667	0.510975	0.510975	3.22405	2.13623	2.13623	37.3197
"006"	"034"	CMF	win	"001"	34512	34535	0.775631	1.40374	0.648248	2.06876	2.0998	3.74155	0.666501	-0.450022	-0.450022	1.40374	2.06876	2.06876	20.4432
"006"	"034"	CMF	win	"001"	34871	34880	1.27553	1.70608	1.85162	2.02922	0.685434	1.21997	0.873195	1.68309	1.68309	1.70608	2.02922	2.02922	-10.3398
"006"	"034"	CMF	win	"001"	34963	34994	0.724038	1.58975	0.452566	2.69952	2.25999	6.16276	0.909966	-0.923028	-0.923028	1.58975	2.69952	2.69952	118.273
"006"	"034"	CMF	win	"001"	35011	35024	3.59884	4.15071	1.52957	1.99381	1.31585	2.20051	3.1568	1.07586	1.07586	4.15071	1.99381	1.99381	-6.95007
"006"	"034"	CMF	win	"001"	35258	35279	1.33216	2.82831	1.71336	4.78437	5.32532	9.01653	1.0359	-1.08378	-1.08378	2.82831	4.78437	4.78437	47.3621
"006"	"034"	CMF	win	"001"	35321	35340	1.36339	3.03283	-2.72948	2.67153	6.44858	43.3044	3.03283	-3.78408	-3.78408	0.33033	2.67153	2.67153	129.084
"006"	"034"	CMF	win	"001"	36483	36506	1.64155	2.52658	1.19128	2.13945	1.51557	2.51123	1.15849	0.317786	0.317786	2.52658	2.13945	2.13945	2.70618
"006"	"034"	CMF	win	"001"	36723	36748	2.3408	3.19756	0.69322	2.38114	2.66878	4.52751	2.32851	-1.09308	-1.09308	3.19756	2.38114	2.38114	2.78172
"006"	"034"	CMF	win	"001"	37794	37816	1.75141	2.64465	0.966894	2.65919	2.89404	5.14881	1.58234	-0.673634	-0.673634	2.64465	2.65919	2.65919	49.4185
"006"	"034"	CMF	win	"001"	38326	38339	0.676453	1.23388	0.790979	2.68876	6.56716	16.1847	0.699305	-1.9041	-1.9041	1.23388	2.68876	2.68876	-119.96
"006"	"034"	CMF	win	"001"	38364	38403	1.50532	2.62655	0.35563	2.89435	2.43539	4.20696	1.93845	-1.97987	-1.97987	2.62655	2.89435	2.89435	-52.9824
"006"	"034"	CMF	win	"001"	38510	38536	2.03213	3.12814	0.693567	2.93446	3.79799	7.18228	2.21031	-2.19777	-2.19777	3.12814	2.93446	2.93446	-109.564
"006"	"034"	CMF	win	"001"	39935	39962	4.01422	5.01915	1.18153	2.04394	1.27491	1.73797	3.42275	0.264277	0.264277	5.01915	2.04394	2.04394	-20.8504
"006"	"034"	CMF	win	"001"	40113	40138	1.34446	2.48939	0.883216	3.79707	4.14226	6.25415	1.39689	-1.57614	-1.57614	2.48939	3.79707	3.79707	110.673
"006"	"034"	CMF	win	"001"	41605	41613	0.259932	0.589069	1.10548	2.07927	6.39074	17.79	0.122535	-0.842726	-0.842726	0.589069	2.07927	2.07927	-150.025
"006"	"034"	CMF	win	"001"	41818	41838	2.76126	3.59414	1.37901	2.0722	1.4279	2.40606	2.21218	0.574509	0.574509	3.59414	2.0722	2.0722	5.57832
"006"	"034"	CMF	win	"001"	43107	43123	0.921807	2.1673	-2.01498	2.90982	7.79358	46.2909	2.1673	-3.71729	-3.71729	0.474901	2.90982	2.90982	186.189
"006"	"034"	CMF	win	"001"	43888	43897	0.930017	1.13307	-0.0305453	2.34547	9.4061	17.1008	1.13307	-2.34988	-2.34988	1.11784	2.34547	2.34547	-88.161
"006"	"034"	CMF	win	"001"	43963	43975	0.756369	1.35875	0.973126	3.23771	7.90655	18.3002	0.759385	-1.91083	-1.91083	1.35875	3.23771	3.23771	-116.232
"006"	"034"	CMF	win	"001"	44028	44037	0.584979	1.02714	-0.641138	2.9052	12.7623	33.997	1.02714	-3.50797	-3.50797	0.72186	2.9052	2.9052	-138.447
"006"	"034"	CMF	win	"001"	45066	45093	1.90167	3.05728	1.22706	2.11441	1.77139	4.14279	1.38289	-0.371427	-0.371427	3.05728	2.11441	2.11441	2.67594
"006"	"034"	CMF	win	"001"	45439	45447	0.510317	0.773823	0.749346	2.13183	6.75035	12.4456	0.466613	-0.907593	-0.907593	0.773823	2.13183	2.13183	-88.6646
"006"	"034"	CMF	win	"001"	46174	46197	1.52396	2.37497	1.01019	2.30355	2.06534	3.20815	1.21585	-0.182468	-0.182468	2.37497	2.30355	2.30355	-58.3354
"006"	"034"	CMF	win	"001"	46948	46954	0.397744	0.781752	-1.23353	2.99199	19.3412	47.8104	0.781752	-3.73605	-3.73605	0.366748	2.99199	2.99199	-143.781
"006"	"034"	CMF	win	"001"	47004	47019	5.06693	5.74982	1.65745	2.10342	1.07093	1.91399	4.50751	1.24287	1.24287	5.74982	2.10342	2.10342	-5.71111
"006"	"034"	CMF	win	"001"	47366	47378	0.932704	1.22044	0.268822	2.01005	5.48718	10.4723	1.05656	-1.5618	-1.5618	1.22044	2.01005	2.01005	-92.8933
"006"	"034"	CMF	win	"001"	47859	47878	1.79255	3.09341	2.36759	3.32635	1.95388	3.28366	0.843225	1.36918	1.36918	3.09341	3.32635	3.32635	20.4894
"006"	"034"	CMF	win	"001"	47951	47962	5.76508	6.26221	1.67031	2.09519	1.2674	2.13827	5.34571	1.32567	1.32567	6.26221	2.09519	2.09519	20.1394
"006"	"034"	CMF	win	"001"	49290	49313	2.58463	3.61744	1.38052	2.60104	1.84193	2.9089	2.03603	0.397444	0.397444	3.61744	2.60104	2.60104	13.8142
"006"	"034"	CMF	win	"001"	50016	50030	0.833472	1.77656	1.62206	3.47478	7.52614	23.328	0.592214	-2.15299	-2.15299	1.77656	3.47478	3.47478	-126.718
"006"	"034"	CMF	win	"001"	51620	51635	0.556802	1.00561	0.729183	2.00701	3.10041	5.32022	0.460644	-0.478673	-0.478673	1.00561	2.00701	2.00701	-53.6833
"006"	"034"	CMF	win	"001"	52088	52095	0.428397	0.776269	-0.752823	2.72716	15.4445	37.6363	0.776269	-3.44906	-3.44906	0.493239	2.72716	2.72716	143.097
"006"	"034"	CMF	win	"001"	52742	52768	0.831939	2.05011	1.21871	2.65836	2.8035	8.15417	0.443075	-1.12108	-1.12108	2.05011	2.65836	2.65836	-152.785
"006"	"034"	CMF	win	"001"	52982	53014	1.43214	3.17968	1.31986	3.07431	2.9305	10.2872	1.03478	-1.76074	-1.76074	3.17968	3.07431	3.07431	125.042
"006"	"034"	CMF	win	"001"	54881	54897	1.15433	2.52401	-1.99413	2.27284	8.42174	22.9001	2.52401	-4.88922	-4.88922	0.894574	2.27284	2.27284	128.114
"006"	"034"	CMF	win	"001"	55039	55056	1.4499	1.99235	0.590808	2.30611	4.00453	6.70663	1.48577	-1.29168	-1.29168	1.99235	2.30611	2.30611	42.1219
"013"	"034"	CMF	win	"001"	11	26	0.616782	1.20035	1.20549	2.04457	2.31576	3.94521	0.291768	0.195219	0.195219	1.20035	2.04457	2.04457	62.4728
"013"	"034"	CMF	win	"001"	77	97	1.25612	2.06926	0.811772	2.36397	4.10417	9.88445	1.22724	-1.93064	-1.93064	2.06926	2.36397	2.36397	121.731
"013"	"034"	CMF	win	"001"	792	827	1.26165	2.98114	1.46119	2.51386	1.85185	6.97147	0.393063	-0.825075	-0.825075	2.98114	2.51386	2.51386	-84.2334
"013"	"034"	CMF	win	"001"	953	978	1.3338	1.93593	0.0934794	2.05764	3.29799	6.80945	1.80998	-2.23085	-2.23085	1.93593	2.05764	2.05764	-56.2979
"013"	"034"	CMF	win	"001"	2468	2484	2.45058	2.81717	-0.0943629	2.17212	4.91547	9.26657	2.81717	-2.01788	-2.01788	2.73292	2.17212	2.17212	58.7908
"013"	"034"	CMF	win	"001"	2725	2746	1.96931	2.56444	-0.222193	2.01585	4.27761	7.81581	2.56444	-2.68233	-2.68233	2.33696	2.01585	2.01585	-59.838
"013"	"034"	CMF	win	"001"	2751	2762	3.4224	4.05426	2.21395	2.48019	0.817227	1.46649	2.83768	1.99294	1.99294	4.05426	2.48019	2.48019	-30.5057
"013"	"034"	CMF	win	"001"	2902	2916	2.66138	3.18579	1.0981	2.16632	2.89528	4.46107	2.41586	-0.00313468	-0.00313468	3.18579	2.16632	2.16632	51.2833
"013"	"034"	CMF	win	"001"	3509	3530	1.248	2.35011	1.61015	3.33086	2.4869	5.2137	0.677784	0.604804	0.604804	2.35011	3.33086	3.33086	-93.7761
"013"	"034"	CMF	win	"001"	3777	3792	0.5719	0.982378	-0.339902	2.64431	5.38697	18.7216	0.982378	-1.63584	-1.63584	0.684534	2.64431	2.64431	77.2146
"013"	"034"	CMF	win	"001"	4369	4383	0.638695	1.3615	1.53597	2.75296	3.73763	6.65936	0.276624	-0.0528603	-0.0528603	1.3615	2.75296	2.75296	-79.5401
"013"	"034"	CMF	win	"001"	4407	4417	0.866441	1.32811	0.323181	4.04407	13.6899	33.1135	1.16409	-3.51371	-3.51371	1.32811	4.04407	4.04407	128.164
"013"	"034"	CMF	win	"001"	4879	4907	0.959387	1.86017	0.729349	2.44134	2.14775	3.39884	0.847019	-0.669681	-0.669681	1.86017	2.44134	2.44134	34.7294
"013"	"034"	CMF	win	"001"	5088	5108	2.25741	2.96845	0.963638	2.17335	2.29523	3.61972	2.00521	-0.238533	-0.238533	2.96845	2.17335	2.17335	-11.2475
"013"	"034"	CMF	win	"001"	5771	5803	1.8974	3.11981	0.847785	2.90269	2.38487	3.62372	1.76727	-1.03466	-1.03466	3.11981	2.90269	2.90269	-72.2042
"013"	"034"	CMF	win	"001"	6193	6206	1.01039	2.32298	-2.58428	3.0958	11.4366	45.3829	2.32298	-4.94421	-4.94421	0.560319	3.0958	3.0958	157.55
"013"	"034"	CMF	win	"001"	6243	6262	1.57199	2.22525	0.945536	2.18146	2.28161	3.95244	1.3319	-0.0993074	-0.0993074	2.22525	2.18146	2.18146	-50.0707
"013"	"034"	CMF	win	"001"	7027	7037	0.522257	0.857644	0.747533	2.13439	5.72413	10.9478	0.474556	-0.992033	-0.992033	0.857644	2.13439	2.13439	-93.6983
"013"	"034"	CMF	win	"001"	8729	8733	0.168998	0.286538	0.267253	2.48354	18.7253	39.5739	0.225747	-2.25821	-2.25821	0.286538	2.48354	2.48354	156.588
"013"	"034"	CMF	win	"001"	8821	8830	0.824837	1.24379	0.423396	4.18802	14.7907	32.0708	1.05748	-3.21672	-3.21672	1.24379	4.18802	4.18802	-130.678
"013"	"034"	CMF	win	"001"	8882	8897	0.921908	1.71422	-0.975612	2.20971	7.006	17.1812	1.71422	-3.39043	-3.39043	0.962958	2.20971	2.20971	124.037
"013"	"034"	CMF	win	"001"	9142	9179	1.85095	3.19216	0.990756	2.29669	1.25264	2.2725	1.36493	-0.0883089	-0.0883089	3.19216	2.29669	2.29669	0.660428
"013"	"034"	CMF	win	"001"	9390	9409	1.52295	2.18107	0.792579	2.31649	3.09518	5.09028	1.42665	-0.78212	-0.78212	2.18107	2.31649	2.31649	15.5363
"013"	"034"	CMF	win	"001"	10475	10497	1.58781	2.62343	1.18675	3.17757	3.25724	5.01233	1.32429	-0.564806	-0.564806	2.62343	3.17757	3.17757	-97.7791
"013"	"034"	CMF	win	"001"	11680	11705	2.93295	3.91658	1.3564	2.05563	0.913874	1.69086	2.22644	0.868121	0.868121	3.91658	2.05563	2.05563	-50.4714
"013"	"034"	CMF	win	"001"	11911	11925	2.08371	2.71894	1.43298	2.49795	2.80252	4.23238	1.7169	0.405149	0.405149	2.71894	2.49795	2.49795	-47.1615
"013"	"034"	CMF	win	"001"	11943	11968	3.65273	4.53943	0.865468	2.52676	2.56563	3.44356	3.45773	-0.787006	-0.787006	4.53943	2.52676	2.52676	-57.6766
"013"	"034"	CMF	win	"001"	12982	13010	0.926917	1.77509	0.646863	2.36349	2.07503	3.40558	0.880204	-0.64563	-0.64563	1.77509	2.36349	2.36349	111.271
"013"	"034"	CMF	win	"001"	13923	13959	1.23195	2.25583	0.744275	2.05972	1.20969	1.97712	0.926402	-0.172531	-0.172531	2.25583	2.05972	2.05972	6.1747
"013"	"034"	CMF	win	"001"	14303	14312	0.789375	1.23409	-0.167447	4.40258	17.5668	45.3136	1.23409	-4.41141	-4.41141	1.15016	4.40258	4.40258	-135.261
"013"	"034"	CMF	win	"001"	17693	17708	0.715026	1.20894	0.781245	2.02777	3.46384	6.43138	0.615851	-0.74035	-0.74035	1.20894	2.02777	2.02777	-76.6489
"013"	"034"	CMF	win	"001"	17719	17730	2.78707	3.4169	2.14408	2.54717	1.3667	2.10777	2.2373	1.72885	1.72885	3.4169	2.54717	2.54717	-11.0698
"013"	"034"	CMF	win	"001"	18027	18056	2.39058	3.32294	0.817128	2.26935	1.81059	2.61472	2.14305	-0.447673	-0.447673	3.32294	2.26935	2.26935	67.4492
"013"	"034"	CMF	win	"001"	18152	18172	2.18452	2.81582	0.54366	2.34879	3.56206	5.9529	2.26892	-1.39839	-1.39839	2.81582	2.34879	2.34879	57.2548
"013"	"034"	CMF	win	"001"	18235	18253	2.1441	2.90466	-0.251532	3.32768	7.72561	15.021	2.90466	-4.00108	-4.00108	2.68278	3.32768	3.32768	67.0155
"013"	"034"	CMF	win	"001"	18971	18996	0.628976	1.35098	-0.271115	2.03023	3.28678	13.7565	1.35098	-2.2496	-2.2496	1.00415	2.03023	2.03023	159.966
"013"	"034"	CMF	win	"001"	19474	19489	3.58973	4.3429	1.91597	2.21815	0.66445	1.15593	2.90797	1.68835	1.68835	4.3429	2.21815	2.21815	12.4697
"013"	"034"	CMF	win	"001"	19598	19623	1.11357	1.64941	-0.0460669	2.4586	3.25974	7.06469	1.64941	-1.76822	-1.76822	1.57197	2.4586	2.4586	-106.315
"013"	"034"	CMF	win	"001"	19910	19924	0.600935	0.972853	0.159939	2.04292	5.72767	15.9869	0.847327	-2.25624	-2.25624	0.972853	2.04292	2.04292	-140.584
"013"	"034"	CMF	win	"001"	21351	21364	0.448116	1.04707	1.45672	2.09513	4.03348	16.6203	0.0600897	-0.717145	-0.717145	1.04707	2.09513	2.09513	155.134
"013"	"034"	CMF	win	"001"	22369	22385	1.93838	2.67021	1.47979	2.48277	2.20179	3.76477	1.48993	0.610478	0.610478	2.67021	2.48277	2.48277	33.5749
"013"	"034"	CMF	win	"001"	22468	22497	1.95813	2.61461	-0.17263	2.34888	2.60079	6.58633	2.61461	-1.54813	-1.54813	2.33534	2.34888	2.34888	-94.2382
"013"	"034"	CMF	win	"001"	24055	24070	1.13185	1.83385	0.714924	3.2628	7.15914	15.8161	1.28159	-2.46761	-2.46761	1.83385	3.2628	3.2628	100.181
"013"	"034"	CMF	win	"001"	24094	24124	2.62823	4.05218	0.947875	2.9327	3.30098	7.60592	2.60145	-2.19427	-2.19427	4.05218	2.9327	2.9327	44.9747
"013"	"034"	CMF	win	"001"	25275	25286	0.454482	0.778059	0.351692	2.31751	6.81786	16.8554	0.581151	-1.76704	-1.76704	0.778059	2.31751	2.31751	119.276
"013"	"034"	CMF	win	"001"	25671	25734	2.27625	4.35743	0.728352	2.36683	1.1991	2.74538	2.04921	-1.47203	-1.47203	4.35743	2.36683	2.36683	124.129
"013"	"034"	CMF	win	"001"	28768	28782	1.43607	2.48489	-1.47037	2.55279	10.1704	22.0963	2.48489	-5.07682	-5.07682	1.44586	2.55279	2.55279	127.81
"013"	"034"	CMF	win	"001"	28792	28793	2.61197	2.6619	1.997	2.00035	0.0540333	0.0637592	2.56205	1.99365	1.99365	2.6619	2.00035	2.00035	3.22039
"013"	"034"	CMF	win	"001"	29448	29466	1.8289	2.50869	-0.322861	2.76997	6.12553	12.8814	2.50869	-3.0588	-3.0588	2.209	2.76997	2.76997	87.552
"013"	"034"	CMF	win	"001"	29587	29605	3.28681	4.19338	1.63032	2.5956	2.15474	3.34944	2.72302	0.554192	0.554192	4.19338	2.5956	2.5956	16.1154
"013"	"034"	CMF	win	"001"	30242	30266	1.48441	2.38567	1.143	2.07933	1.58737	2.3489	1.01112	0.0970321	0.0970321	2.38567	2.07933	2.07933	27.0185
"013"	"034"	CMF	win	"001"	31985	31999	0.652408	1.21601	1.13404	2.3756	3.27939	6.39052	0.423137	-0.0797065	-0.0797065	1.21601	2.3756	2.3756	69.1665
"013"	"034"	CMF	win	"001"	32152	32164	1.67501	1.99303	-0.0522081	2.54552	8.25826	15.2062	1.99303	-2.80181	-2.80181	1.96577	2.54552	2.54552	-83.557
"013"	"034"	CMF	win	"001"	35818	35830	0.477519	1.02311	1.15946	2.24503	5.57757	18.0753	0.290615	-1.37142	-1.37142	1.02311	2.24503	2.24503	121.423
"013"	"034"	CMF	win	"001"	36462	36480	1.10772	1.69562	0.919907	2.03524	2.18241	3.55647	0.871904	-0.034449	-0.034449	1.69562	2.03524	2.03524	-35.5083
"013"	"034"	CMF	win	"001"	37034	37059	1.07112	2.46231	1.57526	2.94734	3.42595	16.3805	0.450409	-1.52431	-1.52431	2.46231	2.94734	2.94734	-176.186
"013"	"034"	CMF	win	"001"	38498	38519	1.57009	2.4502	1.11081	2.40774	2.52609	5.08148	1.27915	-0.373708	-0.373708	2.4502	2.40774	2.40774	-42.464
"013"	"034"	CMF	win	"001"	39063	39088	1.93867	3.64858	2.28602	3.74584	1.92379	3.33007	0.801894	1.24755	1.24755	3.64858	3.74584	3.74584	13.5183
"013"	"034"	CMF	win	"001"	40941	40965	2.00978	2.68049	0.281577	3.08823	3.66577	8.58575	2.36841	-1.4885	-1.4885	2.68049	3.08823	3.08823	128.489
"013"	"034"	CMF	win	"001"	43028	43064	1.76689	3.11037	0.135311	3.69282	4.15301	6.53533	2.85262	-3.9861	-3.9861	3.11037	3.69282	3.69282	-33.7145
"013"	"034"	CMF	win	"001"	43085	43103	3.57528	4.20549	0.354991	2.81331	5.68488	10.2439	3.87386	-2.58955	-2.58955	4.20549	2.81331	2.81331	69.7772
"013"	"034"	CMF	win	"001"	43318	43343	2.16647	3.51963	1.45364	3.45467	2.88024	4.52291	1.70872	-0.303044	-0.303044	3.51963	3.45467	3.45467	-20.1615
"013"	"034"	CMF	win	"001"	44134	44143	0.368588	0.815993	1.21952	2.53211	8.42312	26.0959	0.227274	-1.66361	-1.66361	0.815993	2.53211	2.53211	-142.583
"013"	"034"	CMF	win	"001"	45056	45075	2.10993	3.07607	1.14391	3.51761	4.54102	8.69473	1.99488	-1.01535	-1.01535	3.07607	3.51761	3.51761	56.7564
"013"	"034"	CMF	win	"001"	47190	47197	0.253542	0.533765	-0.637804	2.23478	11.3702	34.3692	0.533765	-2.32752	-2.32752	0.281234	2.23478	2.23478	-169.238
"013"	"034"	CMF	win	"001"	47618	47646	0.714945	2.00127	1.14163	2.78144	2.52442	5.13136	0.393296	-0.871406	-0.871406	2.00127	2.78144	2.78144	138.742
"013"	"034"	CMF	win	"001"	48311	48320	0.527774	0.888547	-0.564321	2.47412	10.3223	24.1141	0.888547	-2.68705	-2.68705	0.610553	2.47412	2.47412	113.229
"013"	"034"	CMF	win	"001"	51811	51827	0.989252	1.91255	1.71159	3.19603	3.58912	6.5291	0.541213	0.138458	0.138458	1.91255	3.19603	3.19603	61.0998
"013"	"034"	CMF	win	"001"	52613	52623	1.01811	1.9335	1.92697	5.32639	15.8668	39.2722	0.920743	-3.40364	-3.40364	1.9335	5.32639	5.32639	124.761
"013"	"034"	CMF	win	"001"	52908	52934	2.16168	3.36656	1.61805	2.40588	1.12561	1.89586	1.26475	0.889912	0.889912	3.36656	2.40588	2.40588	-42.0059
"013"	"034"	CMF	win	"001"	55942	55953	1.11381	1.63552	0.732546	3.66545	9.96289	20.3688	1.23041	-2.31879	-2.31879	1.63552	3.66545	3.66545	-101.685
"005"	"032"	SB	win	"001"	534	558	0.724188	1.67213	0.445248	2.72172	4.12751	31.5571	1.12285	-2.43449	-2.43449	1.67213	2.72172	2.72172	182.7
"005"	"032"	SB	win	"001"	1135	1168	2.1474	3.62661	1.37603	2.56152	1.44004	2.26823	1.35413	0.112785	0.112785	3.62661	2.56152	2.56152	16.0199
"005"	"032"	SB	win	"001"	1666	1690	1.43132	2.41193	1.2007	2.1542	1.90177	3.82328	0.959425	-0.218129	-0.218129	2.41193	2.1542	2.1542	-30.6248
"005"	"032"	SB	win	"001"	2338	2369	1.09521	1.71544	-0.0701877	2.69139	2.48537	7.3545	1.71544	-1.28001	-1.28001	1.56758	2.69139	2.69139	-135.062
"005"	"032"	SB	win	"001"	4391	4414	1.2876	2.64646	1.86852	3.37137	2.2198	3.94499	0.505826	0.698775	0.698775	2.64646	3.37137	3.37137	16.2811
"005"	"032"	SB	win	"001"	4443	4472	2.72551	3.5432	0.330514	2.03719	2.89026	6.92646	3.04096	-2.30505	-2.30505	3.5432	2.03719	2.03719	102.418
"005"	"032"	SB	win	"001"	5956	5989	1.29615	2.41814	0.852516	2.704	1.88891	4.27748	1.02336	-0.517398	-0.517398	2.41814	2.704	2.704	104.086
"005"	"032"	SB	win	"001"	6471	6479	0.518981	1.20497	2.19728	4.06038	15.0044	54.4806	0.25019	-2.8367	-2.8367	1.20497	4.06038	4.06038	-177.547
"005"	"032"	SB	win	"001"	7753	7799	1.36808	2.70722	0.615476	3.05896	1.59803	4.67981	1.32024	-0.691403	-0.691403	2.70722	3.05896	3.05896	-43.5276
"005"	"032"	SB	win	"001"	8377	8406	2.23892	3.45476	1.37574	2.16976	1.09577	1.60953	1.45843	0.521572	0.521572	3.45476	2.16976	2.16976	25.7763
"005"	"032"	SB	win	"001"	8562	8574	3.28219	4.0356	2.23719	3.0599	2.41402	3.69723	2.69599	1.50396	1.50396	4.0356	3.0599	3.0599	18.5181
"005"	"032"	SB	win	"001"	8602	8652	2.16409	3.99864	-0.629097	1.99444	1.81368	3.65217	3.99864	-2.62734	-2.62734	2.40996	1.99444	1.99444	144.867
"005"	"032"	SB	win	"001"	9099	9133	2.47611	3.92635	1.12337	2.19766	1.6853	3.55844	1.9965	-0.756488	-0.756488	3.92635	2.19766	2.19766	26.32
"005"	"032"	SB	win	"001"	9561	9572	0.702063	1.26551	-0.794848	2.60876	10.0481	25.9098	1.26551	-3.43237	-3.43237	0.809073	2.60876	2.60876	-139.969
"005"	"032"	SB	win	"001"	9869	9879	0.801512	1.14452	-0.225432	2.81776	10.5216	22.6762	1.14452	-2.97234	-2.97234	1.02433	2.81776	2.81776	108.005
"005"	"032"	SB	win	"001"	10740	10765	1.38686	2.68081	1.6602	2.82696	1.73897	2.29516	0.607688	0.56849	0.56849	2.68081	2.82696	2.82696	-10.0261
"005"	"032"	SB	win	"001"	11106	11114	0.277757	0.600141	0.76247	2.24541	9.13863	28.4281	0.266309	-1.87952	-1.87952	0.600141	2.24541	2.24541	158.451
"005"	"032"	SB	win	"001"	11854	11875	1.93023	2.84234	1.25013	2.51002	2.26581	4.06754	1.53055	0.0183126	0.0183126	2.84234	2.51002	2.51002	-59.6336
"005"	"032"	SB	win	"001"	12021	12037	2.09506	2.90121	1.24798	3.16644	4.58404	8.26253	1.90101	-0.746528	-0.746528	2.90121	3.16644	3.16644	-64.9111
"005"	"032"	SB	win	"001"	12064	12083	4.62107	5.23006	0.750956	2.15796	2.8034	4.42389	4.51665	-0.646008	-0.646008	5.23006	2.15796	2.15796	-57.4639
"005"	"032"	SB	win	"001"	12780	12801	2.08039	2.6398	0.369257	2.34571	3.39098	5.4946	2.25813	-1.37194	-1.37194	2.6398	2.34571	2.34571	99.6035
"005"	"032"	SB	win	"001"	14501	14518	2.18589	2.97571	1.3134	2.68496	3.15441	5.38875	1.85708	-0.150431	-0.150431	2.97571	2.68496	2.68496	0.196846
"005"	"032"	SB	win	"001"	14594	14610	1.30501	2.10029	1.67662	2.52795	1.95601	3.29628	0.760092	0.869428	0.869428	2.10029	2.52795	2.52795	9.39621
"005"	"032"	SB	win	"001"	14947	14967	4.15491	4.84337	0.961039	2.00887	2.05542	3.56473	3.88068	-0.152423	-0.152423	4.84337	2.00887	2.00887	49.1887
"005"	"032"	SB	win	"001"	15624	15655	0.794616	1.68669	0.765977	2.2357	1.47934	3.43458	0.514199	-0.12492	-0.12492	1.68669	2.2357	2.2357	57.2941
"005"	"032"	SB	win	"001"	16471	16490	0.580021	1.07654	0.467128	2.23203	3.08445	5.80825	0.643723	-0.86421	-0.86421	1.07654	2.23203	2.23203	0.0171639
"005"	"032"	SB	win	"001"	16623	16654	2.81662	4.27431	1.12656	3.37687	2.68914	4.67242	2.53294	-0.93088	-0.93088	4.27431	3.37687	3.37687	98.0997
"005"	"032"	SB	win	"001"	16741	16747	0.394394	0.697706	0.840682	3.4775	17.5155	36.8788	0.424215	-2.6236	-2.6236	0.697706	3.4775	3.4775	-126.998
"005"	"032"	SB	win	"001"	16807	16816	0.922133	1.33973	1.38325	2.70801	5.23441	8.98819	0.718748	0.0910306	0.0910306	1.33973	2.70801	2.70801	-66.8484
"005"	"032"	SB	win	"001"	16842	16857	2.21975	2.62861	0.549538	2.07204	3.6255	6.31255	2.22021	-0.820444	-0.820444	2.62861	2.07204	2.07204	56.3566
"005"	"032"	SB	win	"001"	17369	17379	0.882922	1.21148	0.0476251	3.14863	11.6231	25.258	1.18171	-3.26173	-3.26173	1.21148	3.14863	3.14863	-120.898
"005"	"032"	SB	win	"001"	17401	17413	1.20641	1.64116	0.318007	3.1399	8.79834	17.9053	1.44767	-2.60773	-2.60773	1.64116	3.1399	3.1399	-99.8691
"005"	"032"	SB	win	"001"	19226	19240	1.68423	2.33789	1.42367	2.57471	3.1314	5.23969	1.34014	0.226443	0.226443	2.33789	2.57471	2.57471	53.6204
"005"	"032"	SB	win	"001"	19685	19714	0.683562	1.50054	-0.281818	2.37497	2.91543	12.7203	1.50054	-1.99737	-1.99737	1.06817	2.37497	2.37497	-166.944
"005"	"032"	SB	win	"001"	19768	19774	0.421832	0.753251	1.06016	3.57827	17.1622	35.9039	0.409862	-2.40338	-2.40338	0.753251	3.57827	3.57827	126.068
"005"	"032"	SB	win	"001"	21490	21505	1.16425	1.63977	0.768396	2.04647	3.19395	5.81969	1.06323	-0.517042	-0.517042	1.63977	2.04647	2.04647	98.2546
"005"	"032"	SB	win	"001"	21534	21553	2.8712	3.86816	1.24812	3.4432	4.33261	7.96863	2.68384	-0.897741	-0.897741	3.86816	3.4432	3.4432	44.5549
"005"	"032"	SB	win	"001"	21700	21712	0.709973	1.15194	1.10303	2.08694	2.99901	5.37714	0.490948	0.135517	0.135517	1.15194	2.08694	2.08694	70.3281
"005"	"032"	SB	win	"001"	22145	22170	1.65781	2.4785	0.800993	2.08352	2.04597	3.27122	1.47477	-0.57967	-0.57967	2.4785	2.08352	2.08352	-50.8892
"005"	"032"	SB	win	"001"	22933	22951	1.33139	1.98378	-0.406944	2.14557	5.48617	11.4124	1.98378	-3.05703	-3.05703	1.62012	2.14557	2.14557	-127.823
"005"	"032"	SB	win	"001"	23698	23712	1.49539	1.93057	0.637395	2.22712	4.19251	7.37338	1.48501	-0.9316	-0.9316	1.93057	2.22712	2.22712	54.7951
"005"	"032"	SB	win	"001"	24394	24418	2.58375	4.13053	2.27972	2.98484	1.26053	2.43571	1.39073	1.40375	1.40375	4.13053	2.98484	2.98484	-59.1596
"005"	"032"	SB	win	"001"	24924	24939	1.13894	1.56939	0.560168	2.03788	3.73025	7.00659	1.14837	-0.953556	-0.953556	1.56939	2.03788	2.03788	76.4494
"005"	"032"	SB	win	"001"	24976	25000	3.25619	4.23027	1.04971	2.68487	2.44787	3.9773	2.97621	-0.367415	-0.367415	4.23027	2.68487	2.68487	13.064
"005"	"032"	SB	win	"001"	26101	26106	0.189573	0.30214	-0.078716	2.06607	13.7707	30.4237	0.30214	-2.13008	-2.13008	0.28036	2.06607	2.06607	149.636
"005"	"032"	SB	win	"001"	27178	27204	1.82227	3.40148	1.68332	3.16766	2.74919	6.18964	1.19459	-0.546465	-0.546465	3.40148	3.16766	3.16766	-109.129
"005"	"032"	SB	win	"001"	27567	27591	0.874929	1.58263	0.752643	2.03626	1.94606	2.96081	0.682753	-0.400913	-0.400913	1.58263	2.03626	2.03626	95.219
"005"	"032"	SB	win	"001"	27965	28003	0.715268	1.20576	0.0854956	2.13203	1.45361	5.47574	1.07467	-0.708874	-0.708874	1.20576	2.13203	2.13203	37.5926
"005"	"032"	SB	win	"001"	29311	29330	1.29103	2.11002	1.35752	2.33309	1.84874	3.56944	0.822819	0.478494	0.478494	2.11002	2.33309	2.33309	44.4491
"005"	"032"	SB	win	"001"	30111	30134	1.43396	2.16041	0.868724	2.11651	1.72817	3.55099	1.17207	0.04366	0.04366	2.16041	2.11651	2.11651	82.1019
"005"	"032"	SB	win	"001"	31306	31345	1.35365	2.23275	0.524366	2.44581	1.32876	4.41592	1.2403	-0.208742	-0.208742	2.23275	2.44581	2.44581	-108.93
"005"	"032"	SB	win	"001"	31360	31374	3.90644	4.62125	1.67235	2.70477	2.65748	4.48363	3.45268	0.707861	0.707861	4.62125	2.70477	2.70477	-22.7107
"005"	"032"	SB	win	"001"	31535	31542	0.404013	0.725158	0.866084	3.21792	12.3329	27.9636	0.416139	-1.77164	-1.77164	0.725158	3.21792	3.21792	127.728
"005"	"032"	SB	win	"001"	31558	31561	0.297959	0.460401	0.32436	5.45741	52.4176	83.879	0.402132	-5.20115	-5.20115	0.460401	5.45741	5.45741	-156.675
"005"	"032"	SB	win	"001"	32194	32212	1.72334	2.41914	1.29749	1.99693	1.38477	2.43493	1.25379	0.683479	0.683479	2.41914	1.99693	1.99693	27.27
"005"	"032"	SB	win	"001"	32625	32659	1.58154	3.23294	1.4025	2.56203	1.68853	3.5214	0.832781	-0.395796	-0.395796	3.23294	2.56203	2.56203	-83.2098
"005"	"032"	SB	win	"001"	33435	33440	0.209222	0.45916	1.07054	2.76105	15.3087	35.364	0.161578	-1.95493	-1.95493	0.45916	2.76105	2.76105	167.457
"005"	"032"	SB	win	"001"	35426	35441	1.9482	2.71118	1.90338	2.25181	0.871208	1.35502	1.28354	1.55105	1.55105	2.71118	2.25181	2.25181	-3.57853
"005"	"032"	SB	win	"001"	35538	35549	2.33801	2.94274	1.9865	2.63748	2.09945	3.06652	1.85196	1.39608	1.39608	2.94274	2.63748	2.63748	29.4504
"005"	"032"	SB	win	"001"	36184	36204	0.5216	1.10482	0.448667	2.3648	3.34313	8.64551	0.664137	-1.14843	-1.14843	1.10482	2.3648	2.3648	-107.396
"005"	"032"	SB	win	"001"	36216	36225	2.79524	3.25808	1.99312	2.17229	0.703315	1.16563	2.36119	1.81479	1.81479	3.25808	2.17229	2.17229	8.65362
"005"	"032"	SB	win	"001"	36895	36910	1.66621	2.15483	0.924864	2.01226	2.51631	4.44069	1.46539	-0.00206615	-0.00206615	2.15483	2.01226	2.01226	-42.8836
"005"	"032"	SB	win	"001"	37769	37786	1.0399	1.37657	-0.00344624	2.16066	4.32374	9.30121	1.37657	-1.73165	-1.73165	1.36267	2.16066	2.16066	-106.836
"005"	"032"	SB	win	"001"	38391	38407	0.964443	1.8126	1.36913	3.06754	4.52043	8.94978	0.70606	-0.768026	-0.768026	1.8126	3.06754	3.06754	-94.978
"005"	"032"	SB	win	"001"	38425	38431	4.33408	4.63373	1.98475	2.02801	0.223903	0.386391	4.03856	1.94759	1.94759	4.63373	2.02801	2.02801	-2.30128
"005"	"032"	SB	win	"001"	38757	38777	1.23261	1.85889	0.710643	2.00777	2.61506	5.09716	1.14441	-0.744632	-0.744632	1.85889	2.00777	2.00777	-81.0567
"005"	"032"	SB	win	"001"	39239	39261	0.910331	2.22889	1.63061	3.57593	3.6429	5.56936	0.427269	-0.615143	-0.615143	2.22889	3.57593	3.57593	-53.4439
"005"	"032"	SB	win	"001"	39577	39609	3.77408	4.6987	0.752587	2.00416	1.29377	2.49325	3.50381	-0.1293	-0.1293	4.6987	2.00416	2.00416	-8.64386
"005"	"032"	SB	win	"001"	39764	39777	1.45497	2.07516	1.6659	2.30119	1.84507	2.9456	0.991548	1.00134	1.00134	2.07516	2.30119	2.30119	28.0776
"005"	"032"	SB	win	"001"	40104	40121	3.2106	4.14226	1.87319	2.76263	1.84566	3.24223	2.55302	1.09655	1.09655	4.14226	2.76263	2.76263	-14.5681
"005"	"032"	SB	win	"001"	40149	40163	1.75574	2.84942	-1.4237	2.9502	11.4739	23.1309	2.84942	-5.66104	-5.66104	1.84927	2.9502	2.9502	-88.9578
"005"	"032"	SB	win	"001"	42128	42142	1.85565	2.64407	1.7268	3.21518	3.81894	6.27708	1.43887	0.363253	0.363253	2.64407	3.21518	3.21518	59.0174
"005"	"032"	SB	win	"001"	42184	42190	0.343279	0.754898	-1.27138	3.25763	19.8147	65.9229	0.754898	-3.76268	-3.76268	0.324381	3.25763	3.25763	174.902
"005"	"032"	SB	win	"001"	42839	42863	1.25482	2.18299	1.03664	2.1844	2.10684	3.55497	0.930319	-0.442116	-0.442116	2.18299	2.1844	2.1844	48.6495
"005"	"032"	SB	win	"001"	43963	43985	1.74133	2.56776	0.932629	2.30752	2.55851	4.22142	1.53713	-0.63443	-0.63443	2.56776	2.30752	2.30752	83.3655
"005"	"032"	SB	win	"001"	44028	44043	0.940052	1.78046	-1.04708	2.26324	7.18085	19.4949	1.78046	-3.4879	-3.4879	0.973195	2.26324	2.26324	-118.712
"005"	"032"	SB	win	"001"	46181	46198	0.799082	1.72218	1.45632	2.76466	4.12585	11.2233	0.456828	-0.946676	-0.946676	1.72218	2.76466	2.76466	110.44
"005"	"032"	SB	win	"001"	46868	46906	1.19154	2.87014	0.73106	2.56524	2.57471	15.3319	1.4475	-2.4501	-2.4501	2.87014	2.56524	2.56524	-95.8337
"005"	"032"	SB	win	"001"	49177	49205	0.673128	1.55911	0.694846	2.06916	2.17985	4.64317	0.576069	-1.08883	-1.08883	1.55911	2.06916	2.06916	63.6107
"005"	"032"	SB	win	"001"	50836	50856	3.9815	5.15229	1.86236	2.99418	2.31925	4.10921	3.28541	0.555598	0.555598	5.15229	2.99418	2.99418	56.145
"005"	"032"	SB	win	"001"	52108	52118	0.642452	1.08347	0.763449	3.06314	9.14595	20.3383	0.690804	-1.96478	-1.96478	1.08347	3.06314	3.06314	128.605
"005"	"032"	SB	win	"001"	52470	52504	2.16965	3.7413	1.50677	2.33652	1.07082	1.80681	1.17443	0.465893	0.465893	3.7413	2.33652	2.33652	9.74934
"005"	"032"	SB	win	"001"	53017	53024	0.248208	0.512092	0.807987	2.13591	8.91368	22.8333	0.206261	-1.43067	-1.43067	0.512092	2.13591	2.13591	154.57
"005"	"032"	SB	win	"001"	53040	53055	2.14564	3.13138	2.04306	3.41291	3.79791	6.87332	1.59153	0.379641	0.379641	3.13138	3.41291	3.41291	-53.0453
"005"	"032"	SB	win	"001"	54237	54248	0.978967	1.61356	1.21449	3.53442	9.18293	20.3798	0.92306	-1.99488	-1.99488	1.61356	3.53442	3.53442	-90.1484
"005"	"032"	SB	win	"001"	54525	54542	0.576553	1.29336	0.735019	3.07464	5.52713	10.3942	0.661228	-1.89315	-1.89315	1.29336	3.07464	3.07464	-33.4815
"005"	"032"	SB	win	"001"	54687	54697	0.493357	0.917718	0.998419	2.48071	6.63563	13.766	0.400658	-1.1571	-1.1571	0.917718	2.48071	2.48071	87.7221
"005"	"032"	SB	win	"001"	55170	55183	1.05035	1.80325	-0.902303	3.20609	9.74113	26.1914	1.80325	-3.64955	-3.64955	1.18291	3.20609	3.20609	-131.317
"005"	"032"	SB	win	"001"	55288	55299	0.904829	1.5387	-0.943641	2.94304	11.2993	26.0849	1.5387	-3.82601	-3.82601	0.99348	2.94304	2.94304	-128.406
"012"	"032"	SB	win	"001"	57	75	0.692656	1.5365	1.21524	2.66527	3.67562	8.13857	0.427647	-0.838151	-0.838151	1.5365	2.66527	2.66527	-125.609
"012"	"032"	SB	win	"001"	193	198	0.28881	0.465883	-0.325132	2.65006	18.8789	40.0073	0.465883	-3.07545	-3.07545	0.379764	2.65006	2.65006	-141.496
"012"	"032"	SB	win	"001"	503	508	0.358896	0.57698	0.283479	3.87498	25.2729	53.9558	0.49575	-3.71645	-3.71645	0.57698	3.87498	3.87498	-150.697
"012"	"032"	SB	win	"001"	998	1026	2.4679	3.47775	0.645482	3.34574	3.13153	6.49333	2.59572	-1.19755	-1.19755	3.47775	3.34574	3.34574	58.1219
"012"	"032"	SB	win	"001"	1163	1172	0.923575	1.28395	1.3153	2.08642	3.11969	5.27145	0.691053	0.518903	0.518903	1.28395	2.08642	2.08642	45.553
"012"	"032"	SB	win	"001"	1285	1305	0.632403	1.16174	0.329557	2.63905	3.85703	7.1802	0.846722	-1.41588	-1.41588	1.16174	2.63905	2.63905	-25.425
"012"	"032"	SB	win	"001"	1395	1405	0.89915	1.55842	0.876551	4.60259	15.485	40.7562	1.09285	-3.95383	-3.95383	1.55842	4.60259	4.60259	-139.033
"012"	"032"	SB	win	"001"	1429	1433	5.72245	5.92171	1.98168	2.01778	0.259206	0.465094	5.52544	1.94768	1.94768	5.92171	2.01778	2.01778	-2.04277
"012"	"032"	SB	win	"001"	1541	1556	1.29718	2.53173	-1.12114	5.16072	12.8196	44.0321	2.53173	-5.08796	-5.08796	1.63255	5.16072	5.16072	-165.701
"012"	"032"	SB	win	"001"	2426	2435	0.367177	0.693663	0.737247	2.28453	7.10298	16.6095	0.350458	-1.28175	-1.28175	0.693663	2.28453	2.28453	132.041
"012"	"032"	SB	win	"001"	2897	2915	1.01568	1.62678	0.809494	2.07495	2.92324	5.52282	0.891932	-0.699646	-0.699646	1.62678	2.07495	2.07495	-107.732
"012"	"032"	SB	win	"001"	2939	2949	4.28457	4.76413	1.85064	2.05938	0.704474	1.20382	3.83966	1.67258	1.67258	4.76413	2.05938	2.05938	-6.74511
"012"	"032"	SB	win	"001"	3376	3382	0.458102	0.656608	0.167147	3.194	17.4285	37.2287	0.604536	-2.95199	-2.95199	0.656608	3.194	3.194	128.786
"012"	"032"	SB	win	"001"	4403	4450	1.84305	4.55164	1.82463	3.23437	1.1411	1.75329	0.265891	0.495099	0.495099	4.55164	3.23437	3.23437	-18.301
"012"	"032"	SB	win	"001"	4956	4961	0.226778	0.332295	0.0284116	2.10321	14.247	28.8425	0.320587	-2.19593	-2.19593	0.332295	2.10321	2.10321	-137.447
"012"	"032"	SB	win	"001"	4986	4998	0.482688	0.95087	0.865453	2.45151	5.71186	11.9289	0.418201	-1.24819	-1.24819	0.95087	2.45151	2.45151	56.4469
"012"	"032"	SB	win	"001"	6097	6115	3.14739	4.02249	1.74111	2.2322	1.08623	1.80804	2.45408	1.19324	1.19324	4.02249	2.2322	2.2322	-2.20834
"012"	"032"	SB	win	"001"	6240	6254	1.98865	2.96557	-1.38114	2.6806	9.59734	18.8733	2.96557	-4.50252	-4.50252	1.97425	2.6806	2.6806	-100.472
"012"	"032"	SB	win	"001"	6531	6544	0.90256	1.93948	1.69076	4.23731	10.6934	38.8053	0.780256	-3.26855	-3.26855	1.93948	4.23731	4.23731	-139.678
"012"	"032"	SB	win	"001"	6963	6983	0.964926	1.62639	0.616024	2.68037	3.52367	6.59329	1.02136	-1.02312	-1.02312	1.62639	2.68037	2.68037	-131.311
"012"	"032"	SB	win	"001"	7026	7043	0.980761	1.78876	1.25597	2.56062	3.62758	7.94755	0.704545	-0.703249	-0.703249	1.78876	2.56062	2.56062	-80.9694
"012"	"032"	SB	win	"001"	7075	7084	0.559344	1.21	-1.51323	2.91547	13.6703	43.2884	1.21	-3.93649	-3.93649	0.478663	2.91547	2.91547	164.333
"012"	"032"	SB	win	"001"	7100	7114	2.94049	3.84374	2.32032	2.98596	1.83246	2.95298	2.21814	1.60467	1.60467	3.84374	2.98596	2.98596	15.5489
"012"	"032"	SB	win	"001"	7536	7541	0.343757	0.488366	0.398297	2.47378	14.6797	25.4724	0.383554	-1.86216	-1.86216	0.488366	2.47378	2.47378	106.036
"012"	"032"	SB	win	"001"	7557	7573	0.744584	1.18001	0.367237	2.30246	4.45191	7.21904	0.887732	-1.51109	-1.51109	1.18001	2.30246	2.30246	-3.41168
"012"	"032"	SB	win	"001"	9627	9653	2.30687	3.38549	1.21628	2.02951	1.75815	3.78271	1.78542	-0.337966	-0.337966	3.38549	2.02951	2.02951	-44.4448
"012"	"032"	SB	win	"001"	10495	10517	2.83116	4.14984	2.04769	3.15482	1.73507	2.90599	1.90308	1.16026	1.16026	4.14984	3.15482	3.15482	-2.34836
"012"	"032"	SB	win	"001"	10543	10554	7.44459	7.9606	1.76976	2.11486	1.03322	1.77907	6.98938	1.50111	1.50111	7.9606	2.11486	2.11486	2.06927
"012"	"032"	SB	win	"001"	10786	10802	1.57638	2.13577	1.03088	2.16054	2.39124	4.09628	1.31678	0.127281	0.127281	2.13577	2.16054	2.16054	-12.3419
"012"	"032"	SB	win	"001"	11438	11442	0.177607	0.267672	-0.0661676	2.2683	18.7334	37.67	0.267672	-2.41196	-2.41196	0.255331	2.2683	2.2683	-147.461
"012"	"032"	SB	win	"001"	12414	12456	2.12016	3.92231	1.24821	2.82858	1.28666	2.48789	1.31097	0.0605903	0.0605903	3.92231	2.82858	2.82858	-28.4171
"012"	"032"	SB	win	"001"	13246	13299	2.1895	4.57041	1.20272	3.59748	1.28024	3.24654	1.41653	0.137365	0.137365	4.57041	3.59748	3.59748	-18.0526
"012"	"032"	SB	win	"001"	14246	14267	2.87467	4.02793	1.79839	2.87661	1.94861	2.9725	2.14001	0.736836	0.736836	4.02793	2.87661	2.87661	-2.28423
"012"	"032"	SB	win	"001"	14392	14421	2.46628	3.29701	0.209442	2.43847	3.30379	5.69191	2.98045	-2.53398	-2.53398	3.29701	2.43847	2.43847	91.0226
"012"	"032"	SB	win	"001"	15308	15323	1.76054	2.42713	1.51454	2.29805	1.82729	3.01384	1.29424	0.843043	0.843043	2.42713	2.29805	2.29805	4.76648
"012"	"032"	SB	win	"001"	16444	16477	2.13892	4.25303	1.95313	3.15556	2.1087	5.90018	1.00089	-0.427205	-0.427205	4.25303	3.15556	3.15556	86.1723
"012"	"032"	SB	win	"001"	18174	18179	0.343905	0.712323	-1.34432	3.70564	26.5368	62.5824	0.712323	-4.28636	-4.28636	0.324333	3.70564	3.70564	-165.062
"012"	"032"	SB	win	"001"	18191	18207	3.27124	4.52867	2.99558	3.42421	0.95453	1.51303	2.13347	2.6114	2.6114	4.52867	3.42421	3.42421	-17.8292
"012"	"032"	SB	win	"001"	19428	19474	1.26609	2.91877	0.980219	2.03329	1.21876	2.9404	0.645395	-0.830783	-0.830783	2.91877	2.03329	2.03329	76.3658
"012"	"032"	SB	win	"001"	20380	20418	2.74553	4.86746	1.59313	3.0719	2.09666	5.77079	1.81192	-1.02096	-1.02096	4.86746	3.0719	3.0719	-82.6807
"012"	"032"	SB	win	"001"	21555	21572	1.1286	2.55125	2.12467	4.74625	6.78144	16.1094	0.723426	-1.37762	-1.37762	2.55125	4.74625	4.74625	-126.113
"012"	"032"	SB	win	"001"	21780	21801	1.3659	2.80134	1.62807	3.71735	5.23992	13.5941	1.05173	-2.05123	-2.05123	2.80134	3.71735	3.71735	77.6221
"012"	"032"	SB	win	"001"	22404	22435	2.79968	4.60587	1.44161	3.9635	2.83778	5.13436	2.3839	-0.582312	-0.582312	4.60587	3.9635	3.9635	-12.2881
"012"	"032"	SB	win	"001"	24999	25011	1.03534	1.49116	0.249092	3.13139	9.71405	21.4257	1.32768	-3.18097	-3.18097	1.49116	3.13139	3.13139	-94.8464
"012"	"032"	SB	win	"001"	25892	25920	1.95261	3.30634	1.27721	3.15216	2.44167	3.52542	1.52393	-0.380269	-0.380269	3.30634	3.15216	3.15216	-17.3972
"012"	"032"	SB	win	"001"	27553	27598	1.88554	3.98088	1.441	2.52197	0.982552	1.69121	0.736111	0.261299	0.261299	3.98088	2.52197	2.52197	-22.3707
"012"	"032"	SB	win	"001"	28735	28751	2.30193	2.83789	0.0689162	3.02794	7.47763	14.4778	2.771	-3.34535	-3.34535	2.83789	3.02794	3.02794	83.3061
"012"	"032"	SB	win	"001"	29808	29847	1.60214	3.2243	1.15587	3.06674	1.5969	3.62309	0.98617	-0.128661	-0.128661	3.2243	3.06674	3.06674	-76.7523
"012"	"032"	SB	win	"001"	30058	30078	1.77738	2.73586	1.28072	3.22366	3.33047	5.41255	1.46555	-0.260207	-0.260207	2.73586	3.22366	3.22366	40.1265
"012"	"032"	SB	win	"001"	30236	30250	1.06365	1.6717	1.15698	2.55426	4.101	7.03155	0.854605	-0.510832	-0.510832	1.6717	2.55426	2.55426	-63.8646
"012"	"032"	SB	win	"001"	30910	30925	2.87378	3.62117	1.50585	2.86181	3.33203	5.0195	2.49345	0.206209	0.206209	3.62117	2.86181	2.86181	-19.5757
"012"	"032"	SB	win	"001"	31985	32019	1.63903	3.2454	1.20866	2.7201	2.25232	5.47679	1.16743	-1.21543	-1.21543	3.2454	2.7201	2.7201	-2.21858
"012"	"032"	SB	win	"001"	33081	33112	1.57971	2.6788	1.00329	2.17258	1.387	2.17575	1.12674	-0.0408117	-0.0408117	2.6788	2.17258	2.17258	-69.1439
"012"	"032"	SB	win	"001"	33313	33323	1.07364	1.44664	-0.142643	3.52584	12.8088	25.2176	1.44664	-3.4831	-3.4831	1.36648	3.52584	3.52584	-101.203
"012"	"032"	SB	win	"001"	34279	34299	2.44871	3.48033	1.62291	2.86787	2.23717	3.54498	1.86129	0.520668	0.520668	3.48033	2.86787	2.86787	4.57233
"012"	"032"	SB	win	"001"	34340	34372	1.25059	2.68898	-0.477261	4.0132	4.75379	12.8575	2.68898	-3.8158	-3.8158	1.89633	4.0132	4.0132	-7.40043
"012"	"032"	SB	win	"001"	34386	34393	4.90167	5.46574	3.19023	3.28642	0.513748	0.74129	4.34894	3.08769	3.08769	5.46574	3.28642	3.28642	-3.31009
"012"	"032"	SB	win	"001"	35912	35931	3.15643	3.874	0.834409	2.5026	3.58805	5.72839	3.07481	-1.07685	-1.07685	3.874	2.5026	2.5026	59.7362
"012"	"032"	SB	win	"001"	36056	36082	1.82003	2.98399	0.507249	3.57987	4.75801	9.66472	2.31788	-2.83807	-2.83807	2.98399	3.57987	3.57987	145.6
"012"	"032"	SB	win	"001"	38562	38577	3.0229	3.90794	2.22375	2.64392	0.933765	1.77175	2.24252	1.89287	1.89287	3.90794	2.64392	2.64392	-12.1061
"012"	"032"	SB	win	"001"	38632	38690	1.89364	4.62986	-1.11796	2.37314	1.70692	6.27804	4.62986	-2.65894	-2.65894	1.33872	2.37314	2.37314	-196.457
"012"	"032"	SB	win	"001"	38933	38966	1.23151	1.83861	0.201509	2.02343	1.69431	4.27485	1.52521	-0.855454	-0.855454	1.83861	2.02343	2.02343	129.052
"012"	"032"	SB	win	"001"	38977	38988	3.37795	3.95915	2.0034	2.31646	1.04778	1.53465	2.85735	1.69131	1.69131	3.95915	2.31646	2.31646	0.639188
"012"	"032"	SB	win	"001"	40953	40970	3.12022	3.9478	1.62329	2.46023	1.87972	3.01465	2.5677	0.767873	0.767873	3.9478	2.46023	2.46023	-33.9907
"012"	"032"	SB	win	"001"	41679	41699	2.43375	3.21809	0.785236	2.97707	3.91868	6.63566	2.43948	-1.14536	-1.14536	3.21809	2.97707	2.97707	47.9845
"012"	"032"	SB	win	"001"	43224	43250	1.34251	2.80807	1.28038	3.61641	3.87715	7.82333	1.12904	-1.63768	-1.63768	2.80807	3.61641	3.61641	156.56
"012"	"032"	SB	win	"001"	43418	43439	1.88202	2.37473	0.195574	2.42728	3.69088	5.82363	2.18034	-1.62536	-1.62536	2.37473	2.42728	2.42728	101.632
"012"	"032"	SB	win	"001"	43493	43509	0.915038	1.78553	1.19936	3.16832	5.67115	14.4651	0.803946	-1.64606	-1.64606	1.78553	3.16832	3.16832	-126.521
"012"	"032"	SB	win	"001"	43849	43865	2.06957	2.8146	1.67248	2.20261	1.1861	1.98015	1.47781	1.1919	1.1919	2.8146	2.20261	2.20261	-13.5758
"012"	"032"	SB	win	"001"	45331	45346	3.38339	4.18182	1.99234	2.30747	0.897673	1.5723	2.68545	1.59216	1.59216	4.18182	2.30747	2.30747	-18.7768
"012"	"032"	SB	win	"001"	46568	46626	1.05759	3.3822	0.923099	2.82479	1.34398	6.01569	0.701163	-1.14169	-1.14169	3.3822	2.82479	2.82479	173.143
"012"	"032"	SB	win	"001"	47100	47109	0.621351	0.945969	0.727732	2.31852	7.43748	14.3018	0.603709	-1.39469	-1.39469	0.945969	2.31852	2.31852	97.9888
"012"	"032"	SB	win	"001"	48066	48079	0.434012	1.01559	0.967038	2.56731	5.79825	19.9188	0.365759	-1.49275	-1.49275	1.01559	2.56731	2.56731	-126.977
"012"	"032"	SB	win	"001"	48515	48557	1.40519	3.61224	1.45058	3.55849	1.87093	3.81323	0.570697	-0.4706	-0.4706	3.61224	3.55849	3.55849	61.5783
"012"	"032"	SB	win	"001"	48660	48671	1.09417	2.34545	3.02211	5.7452	13.7594	36.8573	0.610848	-2.49892	-2.49892	2.34545	5.7452	5.7452	137.611
"012"	"032"	SB	win	"001"	49946	49981	1.52068	2.77194	0.90985	2.19935	1.36743	3.24911	1.18284	-0.255845	-0.255845	2.77194	2.19935	2.19935	-83.5301
"012"	"032"	SB	win	"001"	52898	52915	2.41487	3.48716	2.1079	3.31957	2.51781	4.2358	1.69972	1.06063	1.06063	3.48716	3.31957	3.31957	2.83966
"012"	"032"	SB	win	"001"	55295	55311	1.1951	1.73564	0.739417	2.30433	3.65344	7.04872	1.14461	-0.807162	-0.807162	1.73564	2.30433	2.30433	69.9542
"012"	"032"	SB	win	"001"	56052	56077	1.40657	2.06331	-0.122126	2.05215	3.67904	7.08771	2.06331	-2.72883	-2.72883	1.92172	2.05215	2.05215	116.547
"004"	"012"	SMF	win	"001"	10	47	0.542764	1.99158	0.996282	2.94077	1.61213	3.52074	0.168924	-0.127243	-0.127243	1.99158	2.94077	2.94077	29.357
"004"	"012"	SMF	win	"001"	456	470	1.03709	1.60195	-0.242084	3.33961	9.10124	20.2228	1.60195	-3.46963	-3.46963	1.42335	3.33961	3.33961	89.442
"004"	"012"	SMF	win	"001"	1099	1117	2.03825	2.92278	1.81198	2.22289	0.879298	1.37623	1.2919	1.39253	1.39253	2.92278	2.22289	2.22289	20.1521
"004"	"012"	SMF	win	"001"	1227	1271	3.97175	5.04173	0.18832	2.29291	2.11369	4.86421	4.61349	-2.46966	-2.46966	5.04173	2.29291	2.29291	69.6919
"004"	"012"	SMF	win	"001"	1656	1673	1.87957	2.65899	1.37185	2.48924	2.63385	4.644	1.48934	0.108951	0.108951	2.65899	2.48924	2.48924	-50.5266
"004"	"012"	SMF	win	"001"	2340	2347	0.62718	1.01464	-0.528607	3.8891	21.3011	49.4257	1.01464	-4.66959	-4.66959	0.823174	3.8891	3.8891	-132.565
"004"	"012"	SMF	win	"001"	2356	2365	3.07624	3.90663	3.51434	4.01504	2.06404	2.99084	2.32447	2.99319	2.99319	3.90663	4.01504	4.01504	-19.3796
"004"	"012"	SMF	win	"001"	2555	2570	2.25633	2.94609	1.0698	3.14765	5.04039	8.96424	2.14721	-0.882264	-0.882264	2.94609	3.14765	3.14765	-52.6081
"004"	"012"	SMF	win	"001"	2695	2706	0.872604	1.2684	0.367716	3.05639	8.98314	19.5397	1.06556	-2.34992	-2.34992	1.2684	3.05639	3.05639	107.608
"004"	"012"	SMF	win	"001"	3028	3052	0.856395	2.29141	1.7401	3.60612	2.72155	4.63511	0.211471	0.195969	0.195969	2.29141	3.60612	3.60612	34.2363
"004"	"012"	SMF	win	"001"	4449	4465	2.02267	2.7396	1.08036	2.704	4.20344	8.00152	1.86673	-0.885588	-0.885588	2.7396	2.704	2.704	-87.6575
"004"	"012"	SMF	win	"001"	4486	4501	5.13081	5.78605	1.55236	2.06431	1.36259	1.98272	4.62029	0.984875	0.984875	5.78605	2.06431	2.06431	9.71346
"004"	"012"	SMF	win	"001"	4638	4653	0.789425	1.486	-0.798871	2.54068	6.5198	20.4461	1.486	-2.67703	-2.67703	0.850066	2.54068	2.54068	-144.237
"004"	"012"	SMF	win	"001"	4733	4748	2.37373	2.85026	0.729267	2.0593	3.55955	5.89998	2.29815	-0.789555	-0.789555	2.85026	2.0593	2.0593	-68.1942
"004"	"012"	SMF	win	"001"	5246	5264	1.83615	2.77096	1.16861	3.27178	4.90388	8.87179	1.7075	-1.38246	-1.38246	2.77096	3.27178	3.27178	47.2865
"004"	"012"	SMF	win	"001"	6031	6049	1.213	1.76923	0.277837	2.27223	5.10627	10.9787	1.49739	-2.57482	-2.57482	1.76923	2.27223	2.27223	128.413
"004"	"012"	SMF	win	"001"	8453	8474	1.20325	1.75786	0.03845	2.37522	4.73823	9.56854	1.70403	-2.82442	-2.82442	1.75786	2.37522	2.37522	47.1501
"004"	"012"	SMF	win	"001"	8489	8502	3.77629	4.50039	2.00355	2.67561	1.82491	2.73093	3.20014	1.40647	1.40647	4.50039	2.67561	2.67561	-0.148795
"004"	"012"	SMF	win	"001"	8588	8611	2.28947	2.77051	0.190091	2.03369	2.89626	4.65737	2.55735	-1.43957	-1.43957	2.77051	2.03369	2.03369	105.709
"004"	"012"	SMF	win	"001"	9556	9573	0.580218	1.34365	1.19304	2.0829	4.18247	26.2102	0.279955	-1.68227	-1.68227	1.34365	2.0829	2.0829	-184.57
"004"	"012"	SMF	win	"001"	9790	9812	1.42359	2.44133	1.50517	2.51461	1.64106	2.71411	0.789218	0.635579	0.635579	2.44133	2.51461	2.51461	-24.1635
"004"	"012"	SMF	win	"001"	10185	10193	0.4583	0.740833	0.684104	2.41934	8.45098	17.1052	0.459028	-1.37791	-1.37791	0.740833	2.41934	2.41934	-101.617
"004"	"012"	SMF	win	"001"	10386	10392	0.37813	0.614279	-0.377221	2.93066	17.7667	38.435	0.614279	-3.25612	-3.25612	0.490091	2.93066	2.93066	-141.079
"004"	"012"	SMF	win	"001"	10590	10621	1.07504	2.13961	0.726607	2.08801	2.10239	4.16225	0.997085	-1.27429	-1.27429	2.13961	2.08801	2.08801	36.245
"004"	"012"	SMF	win	"001"	10709	10719	0.35214	0.573685	0.153781	2.01037	6.62683	16.978	0.498956	-1.62746	-1.62746	0.573685	2.01037	2.01037	-119.548
"004"	"012"	SMF	win	"001"	11054	11070	0.623667	1.53163	1.44011	3.27259	5.20052	12.4808	0.360762	-1.14904	-1.14904	1.53163	3.27259	3.27259	75.0168
"004"	"012"	SMF	win	"001"	11105	11133	2.22921	3.28721	0.718503	2.37129	2.8257	6.58741	2.26178	-1.72639	-1.72639	3.28721	2.37129	2.37129	75.9962
"004"	"012"	SMF	win	"001"	11737	11752	0.331095	0.942002	1.04183	2.56584	4.08887	6.99394	0.155429	-0.689691	-0.689691	0.942002	2.56584	2.56584	-49.2331
"004"	"012"	SMF	win	"001"	11942	11957	1.03946	1.47699	0.669324	2.13946	3.2845	6.06909	0.982242	-0.50611	-0.50611	1.47699	2.13946	2.13946	40.7806
"004"	"012"	SMF	win	"001"	12061	12078	1.49689	2.68355	1.49337	4.44073	7.15725	15.4451	1.40064	-2.00043	-2.00043	2.68355	4.44073	4.44073	123.196
"004"	"012"	SMF	win	"001"	12826	12835	0.596008	0.826713	0.285372	2.00426	7.62733	15.2311	0.687838	-1.81284	-1.81284	0.826713	2.00426	2.00426	99.6345
"004"	"012"	SMF	win	"001"	12860	12866	0.470327	0.730777	-0.783273	2.10843	14.3957	27.8928	0.730777	-2.90757	-2.90757	0.473234	2.10843	2.10843	108.909
"004"	"012"	SMF	win	"001"	13375	13380	0.235898	0.43389	0.645046	2.84225	15.6533	36.4637	0.26465	-1.96104	-1.96104	0.43389	2.84225	2.84225	143.29
"004"	"012"	SMF	win	"001"	13678	13684	0.302721	0.457551	0.415818	2.08981	9.67821	18.8463	0.332477	-1.31097	-1.31097	0.457551	2.08981	2.08981	-120.393
"004"	"012"	SMF	win	"001"	14516	14528	2.05975	2.69933	2.02991	2.3178	0.881024	1.38748	1.48159	1.74765	1.74765	2.69933	2.3178	2.3178	0.357988
"004"	"012"	SMF	win	"001"	14602	14617	0.547552	0.871444	0.00662817	2.30827	5.03841	15.8648	0.871444	-1.72305	-1.72305	0.862013	2.30827	2.30827	134.529
"004"	"012"	SMF	win	"001"	14851	14883	1.43104	2.34009	0.703102	2.07948	1.68182	3.1884	1.21477	-0.694948	-0.694948	2.34009	2.07948	2.07948	-58.4872
"004"	"012"	SMF	win	"001"	15736	15770	1.4331	2.51811	0.488318	2.1651	2.09576	6.14617	1.6802	-1.50112	-1.50112	2.51811	2.1651	2.1651	-92.1474
"004"	"012"	SMF	win	"001"	16076	16089	0.299456	0.787094	1.09727	2.01732	3.27363	7.01286	0.0626181	-0.290779	-0.290779	0.787094	2.01732	2.01732	97.6125
"004"	"012"	SMF	win	"001"	16623	16640	1.0158	1.60207	0.256286	2.29799	6.30974	18.3204	1.34414	-3.37232	-3.37232	1.60207	2.29799	2.29799	79.3731
"004"	"012"	SMF	win	"001"	16822	16851	1.25616	2.00138	0.650288	2.04487	1.56708	3.44131	1.0698	-0.302151	-0.302151	2.00138	2.04487	2.04487	99.9143
"004"	"012"	SMF	win	"001"	17194	17208	0.770905	1.25498	0.932821	2.0494	3.14774	5.34752	0.598384	-0.3163	-0.3163	1.25498	2.0494	2.0494	-53.1936
"004"	"012"	SMF	win	"001"	17696	17710	0.635824	0.897834	0.0418119	2.16377	5.22425	8.64534	0.877887	-1.7416	-1.7416	0.897834	2.16377	2.16377	-15.7467
"004"	"012"	SMF	win	"001"	17731	17735	0.214496	0.370799	0.244986	3.47871	26.7298	61.3265	0.316179	-3.25601	-3.25601	0.370799	3.47871	3.47871	-170.121
"004"	"012"	SMF	win	"001"	18350	18369	0.968149	1.74746	1.25837	2.20722	2.1212	3.60217	0.545944	0.0717422	0.0717422	1.74746	2.20722	2.20722	-35.1558
"004"	"012"	SMF	win	"001"	19214	19225	0.590984	1.08639	1.33212	2.57065	4.27305	7.26718	0.352182	0.0237002	0.0237002	1.08639	2.57065	2.57065	99.6104
"004"	"012"	SMF	win	"001"	19464	19475	0.851281	1.20674	0.325457	2.70875	8.18901	16.7655	1.0233	-2.22834	-2.22834	1.20674	2.70875	2.70875	-80.3753
"004"	"012"	SMF	win	"001"	19869	19891	0.611592	1.17926	0.505984	2.19632	2.93079	6.04908	0.623888	-1.16512	-1.16512	1.17926	2.19632	2.19632	35.2884
"004"	"012"	SMF	win	"001"	20490	20501	1.29751	1.73115	1.10151	2.32526	4.24165	7.2801	1.12283	-0.227241	-0.227241	1.73115	2.32526	2.32526	-60.5668
"004"	"012"	SMF	win	"001"	20568	20582	1.40911	2.09043	-0.760367	2.21663	7.94665	16.5539	2.09043	-3.7515	-3.7515	1.55898	2.21663	2.21663	-105.775
"004"	"012"	SMF	win	"001"	21682	21691	0.568281	1.03692	1.31144	3.17658	7.9842	16.0556	0.43993	-0.84313	-0.84313	1.03692	3.17658	3.17658	-116.042
"004"	"012"	SMF	win	"001"	22386	22395	0.979774	1.19221	-0.0314851	2.35653	9.88499	18.5219	1.19221	-2.59068	-2.59068	1.18272	2.35653	2.35653	-87.2646
"004"	"012"	SMF	win	"001"	22432	22447	0.841858	1.27644	-0.371068	2.0355	4.97096	11.1465	1.27644	-1.93997	-1.93997	0.976574	2.0355	2.0355	117.113
"004"	"012"	SMF	win	"001"	22470	22476	0.356889	0.571837	0.252181	3.34545	17.548	41.3027	0.498297	-2.8118	-2.8118	0.571837	3.34545	3.34545	147.409
"004"	"012"	SMF	win	"001"	22769	22800	2.02835	3.18062	0.951817	2.73666	1.79269	3.66278	1.72328	-0.125527	-0.125527	3.18062	2.73666	2.73666	18.0983
"004"	"012"	SMF	win	"001"	22871	22879	0.745214	1.06147	-0.137171	3.69176	16.1049	36.1294	1.06147	-3.61027	-3.61027	0.996864	3.69176	3.69176	-127.746
"004"	"012"	SMF	win	"001"	24379	24387	0.420959	0.61973	0.234596	2.02538	8.62495	18.1118	0.517648	-1.85519	-1.85519	0.61973	2.02538	2.02538	109.118
"004"	"012"	SMF	win	"001"	24430	24447	1.03532	2.2755	2.20529	3.72436	4.13956	8.73254	0.383746	-0.018041	-0.018041	2.2755	3.72436	3.72436	94.8714
"004"	"012"	SMF	win	"001"	24573	24597	1.61159	2.78833	1.22135	3.30075	3.01088	5.60473	1.33236	-0.474017	-0.474017	2.78833	3.30075	3.30075	14.1055
"004"	"012"	SMF	win	"001"	24627	24648	5.34439	6.37103	1.38883	3.00896	2.72427	4.56367	4.91875	0.00609738	0.00609738	6.37103	3.00896	3.00896	6.74861
"004"	"012"	SMF	win	"001"	26221	26245	2.61195	3.71205	1.64844	2.2622	0.818211	1.53763	1.73914	1.23931	1.23931	3.71205	2.2622	2.2622	25.9382
"004"	"012"	SMF	win	"001"	27190	27200	1.03	1.45613	1.26123	2.35875	4.41926	7.46934	0.819579	-0.048659	-0.048659	1.45613	2.35875	2.35875	63.5542
"004"	"012"	SMF	win	"001"	27615	27624	0.459968	0.817633	0.868118	2.25325	7.46056	17.3529	0.401964	-1.45469	-1.45469	0.817633	2.25325	2.25325	-115.148
"004"	"012"	SMF	win	"001"	27628	27637	1.78224	2.32099	2.34845	2.48672	0.538343	0.775372	1.26443	2.21594	2.21594	2.32099	2.48672	2.48672	8.0507
"004"	"012"	SMF	win	"001"	28006	28023	3.19747	3.92903	1.31776	2.42402	2.34066	4.10002	2.81133	0.306894	0.306894	3.92903	2.42402	2.42402	25.2701
"004"	"012"	SMF	win	"001"	29047	29085	3.02861	3.98129	0.191527	2.01624	1.91813	6.2859	3.61546	-1.71861	-1.71861	3.98129	2.01624	2.01624	85.3331
"004"	"012"	SMF	win	"001"	29312	29326	0.947141	1.47268	0.851727	2.73552	4.71451	7.81758	0.883098	-0.798459	-0.798459	1.47268	2.73552	2.73552	18.5684
"004"	"012"	SMF	win	"001"	30857	30877	0.602452	1.65649	1.3097	3.55423	4.15804	6.28577	0.350299	-0.801721	-0.801721	1.65649	3.55423	3.55423	19.9086
"004"	"012"	SMF	win	"001"	30932	30951	4.22429	4.98558	1.1608	2.45767	2.35237	4.01782	3.88902	0.105582	0.105582	4.98558	2.45767	2.45767	17.1692
"004"	"012"	SMF	win	"001"	31144	31151	0.326711	0.606107	-0.523404	2.53151	13.0492	34.4858	0.606107	-2.67826	-2.67826	0.399707	2.53151	2.53151	153.848
"004"	"012"	SMF	win	"001"	31646	31652	0.385151	0.59724	0.814569	2.26392	9.5153	16.9361	0.341615	-1.02692	-1.02692	0.59724	2.26392	2.26392	100.874
"004"	"012"	SMF	win	"001"	31662	31674	2.08883	2.77598	2.06828	2.64299	1.80128	3.08338	1.53406	1.45743	1.45743	2.77598	2.64299	2.64299	1.46124
"004"	"012"	SMF	win	"001"	31796	31807	0.677691	1.40357	-1.48672	2.28975	9.78744	27.841	1.40357	-3.58093	-3.58093	0.543059	2.28975	2.28975	-146.538
"004"	"012"	SMF	win	"001"	31860	31875	0.879728	1.94397	1.68788	3.75421	7.68083	25.0776	0.627775	-2.37162	-2.37162	1.94397	3.75421	3.75421	-147.69
"004"	"012"	SMF	win	"001"	33506	33535	1.16846	2.07664	0.384498	3.42721	3.30683	7.36012	1.54742	-1.52681	-1.52681	2.07664	3.42721	3.42721	-35.0325
"004"	"012"	SMF	win	"001"	33916	33933	1.02044	1.39548	-0.0610566	2.18323	4.70954	7.73121	1.39548	-2.0681	-2.0681	1.33751	2.18323	2.18323	-11.7738
"004"	"012"	SMF	win	"001"	34052	34059	0.529934	0.651412	0.042355	2.06067	9.43193	17.3099	0.645249	-1.70573	-1.70573	0.651412	2.06067	2.06067	99.7233
"004"	"012"	SMF	win	"001"	34235	34239	0.150775	0.315054	0.873807	2.39519	15.396	31.5138	0.119246	-1.56781	-1.56781	0.315054	2.39519	2.39519	160.986
"004"	"012"	SMF	win	"001"	34383	34389	0.263819	0.602296	1.60566	2.65762	11.3292	33.1759	0.0701394	-1.25498	-1.25498	0.602296	2.65762	2.65762	174.058
"004"	"012"	SMF	win	"001"	34404	34408	0.471889	0.688891	0.669258	4.9696	35.5092	63.2712	0.550786	-3.8455	-3.8455	0.688891	4.9696	4.9696	122.853
"004"	"012"	SMF	win	"001"	34425	34433	0.581627	1.0453	-1.06146	2.36613	13.926	31.557	1.0453	-3.9627	-3.9627	0.607874	2.36613	2.36613	132.007
"004"	"012"	SMF	win	"001"	34502	34506	0.185559	0.368653	1.19941	2.41381	13.5347	26.8468	0.0997383	-0.895308	-0.895308	0.368653	2.41381	2.41381	-127.868
"004"	"012"	SMF	win	"001"	34520	34537	0.917267	1.5496	0.863554	2.36821	3.76462	5.43633	0.805333	-1.01681	-1.01681	1.5496	2.36821	2.36821	5.79534
"004"	"012"	SMF	win	"001"	34585	34602	1.57206	2.45041	1.45814	3.02694	3.61345	5.64966	1.20833	-0.211268	-0.211268	2.45041	3.02694	3.02694	7.92428
"004"	"012"	SMF	win	"001"	36193	36208	1.33712	2.14124	1.55569	3.03527	3.72279	6.99297	0.973649	0.0391404	0.0391404	2.14124	3.03527	3.03527	-82.1461
"004"	"012"	SMF	win	"001"	36442	36461	1.1896	2.66007	2.56242	3.56099	5.75102	43.2217	0.130005	-2.15812	-2.15812	2.66007	3.56099	3.56099	-163.981
"004"	"012"	SMF	win	"001"	36580	36606	4.16042	5.41345	1.5449	2.5995	1.56109	2.15718	3.40487	0.489918	0.489918	5.41345	2.5995	2.5995	-29.0915
"004"	"012"	SMF	win	"001"	36703	36710	0.48	0.990935	-1.60229	2.54715	16.5176	42.3875	0.990935	-4.11087	-4.11087	0.38919	2.54715	2.54715	-147.722
"004"	"012"	SMF	win	"001"	36785	36794	0.688802	1.18657	1.62025	3.0107	6.02845	11.6427	0.450096	-0.0698331	-0.0698331	1.18657	3.0107	3.0107	-87.236
"004"	"012"	SMF	win	"001"	36923	36937	1.65537	1.98379	0.154063	2.16954	5.40621	9.62985	1.87483	-1.90006	-1.90006	1.98379	2.16954	2.16954	69.0935
"004"	"012"	SMF	win	"001"	38378	38398	1.20344	1.96886	1.03615	2.35412	2.47209	4.16784	0.933916	-0.234703	-0.234703	1.96886	2.35412	2.35412	-22.4809
"004"	"012"	SMF	win	"001"	38803	38835	1.20567	2.08711	0.61837	2.32467	1.77472	3.34762	1.11002	-0.598972	-0.598972	2.08711	2.32467	2.32467	-33.1089
"004"	"012"	SMF	win	"001"	39953	39996	2.19299	3.91268	0.930561	2.72779	1.70233	2.71188	1.90814	-1.02212	-1.02212	3.91268	2.72779	2.72779	-42.4875
"004"	"012"	SMF	win	"001"	42099	42120	1.48471	2.1912	0.797505	2.41604	2.60935	4.94203	1.3631	-0.457916	-0.457916	2.1912	2.41604	2.41604	-21.8305
"004"	"012"	SMF	win	"001"	46188	46198	0.451139	0.8579	0.901074	2.53857	6.77424	14.903	0.396129	-1.17901	-1.17901	0.8579	2.53857	2.53857	127.39
"004"	"012"	SMF	win	"001"	46909	46915	0.47318	0.895512	-1.36309	3.07656	21.4153	48.5692	0.895512	-4.38875	-4.38875	0.450156	3.07656	3.07656	-142.958
"004"	"012"	SMF	win	"001"	46954	46963	0.567516	1.11663	1.10911	3.51571	13.1541	38.8003	0.572475	-3.06246	-3.06246	1.11663	3.51571	3.51571	156.01
"004"	"012"	SMF	win	"001"	47815	47843	1.27156	2.82679	1.47799	3.17549	2.70132	4.55544	0.744554	-0.735532	-0.735532	2.82679	3.17549	3.17549	-49.309
"004"	"012"	SMF	win	"001"	47945	47962	2.6891	3.17658	-0.330508	2.03284	4.73544	7.93689	3.17658	-2.21991	-2.21991	2.88309	2.03284	2.03284	-31.2889
"004"	"012"	SMF	win	"001"	48047	48059	1.1129	1.58084	1.17851	2.09946	3.09038	5.33531	0.869002	0.0874871	0.0874871	1.58084	2.09946	2.09946	-42.2423
"004"	"012"	SMF	win	"001"	49222	49246	1.06986	2.05681	0.418597	3.27828	4.56564	14.4315	1.55512	-2.42281	-2.42281	2.05681	3.27828	3.27828	-184.352
"004"	"012"	SMF	win	"001"	49978	49989	0.668112	1.28499	1.31836	3.33939	7.73351	17.6633	0.544743	-1.32498	-1.32498	1.28499	3.33939	3.33939	-109.513
"004"	"012"	SMF	win	"001"	51605	51613	0.276743	0.598455	1.02052	2.10479	6.81357	18.4674	0.16708	-0.9969	-0.9969	0.598455	2.10479	2.10479	124.25
"004"	"012"	SMF	win	"001"	53054	53070	1.87489	2.44378	0.907619	2.34194	3.24164	5.38083	1.72084	-0.411919	-0.411919	2.44378	2.34194	2.34194	-41.1449
"004"	"012"	SMF	win	"001"	53625	53644	0.895937	1.74507	1.32677	2.3334	2.52653	5.05784	0.471647	-0.192054	-0.192054	1.74507	2.3334	2.3334	-37.2001
"004"	"012"	SMF	win	"001"	54476	54484	0.248352	0.587379	1.14728	2.00985	6.64283	22.6515	0.0966839	-1.09471	-1.09471	0.587379	2.00985	2.00985	-171.23
"004"	"012"	SMF	win	"001"	54584	54607	0.644926	1.1765	0.26466	2.93295	3.56607	10.0384	0.899045	-1.34578	-1.34578	1.1765	2.93295	2.93295	-23.2495
"011"	"012"	SMF	win	"001"	56	61	0.208816	0.444627	1.17211	2.32512	12.7977	31.8593	0.109856	-1.47853	-1.47853	0.444627	2.32512	2.32512	152.195
"011"	"012"	SMF	win	"001"	78	89	1.11051	1.45631	0.680676	2.01494	5.04283	9.27152	1.07247	-1.0123	-1.0123	1.45631	2.01494	2.01494	-66.231
"011"	"012"	SMF	win	"001"	94	107	2.68654	3.52101	2.40954	2.80833	1.20162	2.05888	1.95374	1.96898	1.96898	3.52101	2.80833	2.80833	33.6433
"011"	"012"	SMF	win	"001"	164	176	0.938471	1.27862	0.127353	2.70421	7.83751	16.501	1.20321	-2.40683	-2.40683	1.27862	2.70421	2.70421	121.89
"011"	"012"	SMF	win	"001"	460	463	0.120362	0.218512	0.391804	2.38578	23.2092	42.8982	0.141795	-2.33552	-2.33552	0.218512	2.38578	2.38578	176.842
"011"	"012"	SMF	win	"001"	563	573	1.05828	1.43298	1.16492	2.07083	3.26041	5.57228	0.850332	0.258661	0.258661	1.43298	2.07083	2.07083	-42.4979
"011"	"012"	SMF	win	"001"	714	735	1.42089	2.39385	1.06115	4.35227	4.52163	11.012	1.32135	-0.614039	-0.614039	2.39385	4.35227	4.35227	-15.1401
"011"	"012"	SMF	win	"001"	811	826	3.6911	4.33229	1.48575	2.16897	1.5492	2.52144	3.22143	0.929336	0.929336	4.33229	2.16897	2.16897	-3.34919
"011"	"012"	SMF	win	"001"	996	1022	0.919	1.91588	0.837381	2.07376	2.7482	8.57922	0.796165	-1.64387	-1.64387	1.91588	2.07376	2.07376	77.6842
"011"	"012"	SMF	win	"001"	1080	1104	2.76671	3.75285	1.07368	2.72651	2.37554	4.35924	2.47287	-0.246266	-0.246266	3.75285	2.72651	2.72651	-45.8078
"011"	"012"	SMF	win	"001"	1718	1735	1.90982	2.69178	1.4784	2.45084	2.14031	3.46567	1.43577	0.52416	0.52416	2.69178	2.45084	2.45084	0.427872
"011"	"012"	SMF	win	"001"	2524	2538	1.84447	2.67022	2.1444	2.74012	1.55392	2.50405	1.16993	1.5726	1.5726	2.67022	2.74012	2.74012	-6.41187
"011"	"012"	SMF	win	"001"	2831	2849	1.42511	2.18783	1.14787	2.60609	2.94702	5.22345	1.15729	-0.206548	-0.206548	2.18783	2.60609	2.60609	60.5933
"011"	"012"	SMF	win	"001"	2896	2911	0.980351	2.10978	2.21089	4.11225	5.08434	10.1242	0.445447	0.0490098	0.0490098	2.10978	4.11225	4.11225	-117.471
"011"	"012"	SMF	win	"001"	3428	3436	0.615434	0.966837	0.712217	3.20299	12.09	24.1142	0.67004	-2.22758	-2.22758	0.966837	3.20299	3.20299	115.032
"011"	"012"	SMF	win	"001"	4284	4310	0.886906	2.07502	1.36456	2.2871	2.20973	8.45074	0.272283	-0.715434	-0.715434	2.07502	2.2871	2.2871	187.583
"011"	"012"	SMF	win	"001"	4394	4432	1.3824	2.2057	-0.0611552	2.16623	2.20994	4.4677	2.2057	-2.1468	-2.1468	2.08599	2.16623	2.16623	-21.3108
"011"	"012"	SMF	win	"001"	4606	4627	2.51661	3.54614	1.58904	2.6083	1.83236	2.69786	1.87841	0.597754	0.597754	3.54614	2.6083	2.6083	34.2432
"011"	"012"	SMF	win	"001"	4749	4763	2.31543	2.84798	1.12504	2.25661	2.8555	4.70541	2.0631	0.0996237	0.0996237	2.84798	2.25661	2.25661	-13.9967
"011"	"012"	SMF	win	"001"	4815	4821	0.35081	0.661009	1.05063	3.07334	14.9705	34.3053	0.314291	-2.15249	-2.15249	0.661009	3.07334	3.07334	127.949
"011"	"012"	SMF	win	"001"	4880	4900	0.611572	1.20638	0.351505	2.5178	3.99563	9.50974	0.858852	-1.67111	-1.67111	1.20638	2.5178	2.5178	76.9917
"011"	"012"	SMF	win	"001"	5051	5068	0.976731	1.5407	0.808091	2.15525	2.98876	5.28165	0.853664	-0.540637	-0.540637	1.5407	2.15525	2.15525	42.5288
"011"	"012"	SMF	win	"001"	5240	5245	0.382746	0.681392	0.688282	4.34978	28.1345	66.204	0.479297	-4.12227	-4.12227	0.681392	4.34978	4.34978	-148.834
"011"	"012"	SMF	win	"001"	5277	5293	1.04725	1.6784	-0.496952	2.43536	6.15801	14.6876	1.6784	-2.80026	-2.80026	1.26488	2.43536	2.43536	100.992
"011"	"012"	SMF	win	"001"	5300	5305	2.40389	2.71127	2.43439	2.50293	0.517982	0.774855	2.10227	2.35417	2.35417	2.71127	2.50293	2.50293	5.62545
"011"	"012"	SMF	win	"001"	5757	5812	0.907217	2.88174	0.765397	2.84514	1.55166	4.47041	0.772109	-1.50371	-1.50371	2.88174	2.84514	2.84514	-164.554
"011"	"012"	SMF	win	"001"	5958	5978	1.17797	1.89396	0.790567	2.27297	3.11693	5.91143	1.09536	-1.00647	-1.00647	1.89396	2.27297	2.27297	70.4555
"011"	"012"	SMF	win	"001"	6133	6150	0.283843	0.806333	0.76229	2.17699	2.94731	5.36977	0.163129	-0.463331	-0.463331	0.806333	2.17699	2.17699	-12.8296
"011"	"012"	SMF	win	"001"	6230	6251	1.4312	2.16634	0.733732	2.68982	3.17626	5.69478	1.40628	-0.810685	-0.810685	2.16634	2.68982	2.68982	34.2105
"011"	"012"	SMF	win	"001"	6521	6524	0.136365	0.244094	0.563207	2.3942	22.3379	40.6295	0.135115	-2.04589	-2.04589	0.244094	2.3942	2.3942	151.274
"011"	"012"	SMF	win	"001"	6799	6805	0.278464	0.455179	-0.296866	2.16626	12.836	27.6256	0.455179	-2.32032	-2.32032	0.354175	2.16626	2.16626	-143.195
"011"	"012"	SMF	win	"001"	6937	6941	0.150134	0.250178	-0.114397	2.27753	18.1389	39.9993	0.250178	-2.2769	-2.2769	0.221269	2.27753	2.27753	165.228
"011"	"012"	SMF	win	"001"	7045	7056	2.07948	2.44466	0.433396	2.79226	8.18143	13.4674	2.20191	-2.0797	-2.0797	2.44466	2.79226	2.79226	60.769
"011"	"012"	SMF	win	"001"	7085	7114	2.31465	3.40016	0.629898	2.69315	3.10924	6.7427	2.47351	-1.97632	-1.97632	3.40016	2.69315	2.69315	119.544
"011"	"012"	SMF	win	"001"	7534	7540	0.247272	0.550188	1.30325	2.52377	11.1888	27.9036	0.12104	-1.41662	-1.41662	0.550188	2.52377	2.52377	146.202
"011"	"012"	SMF	win	"001"	7556	7570	2.00224	2.53239	1.21078	2.00934	2.19398	3.3964	1.68345	0.36281	0.36281	2.53239	2.00934	2.00934	18.8732
"011"	"012"	SMF	win	"001"	11610	11628	0.526025	1.41801	1.29406	2.8731	3.63271	7.95106	0.246068	-0.572739	-0.572739	1.41801	2.8731	2.8731	62.9257
"011"	"012"	SMF	win	"001"	11637	11640	2.90041	3.11125	2.80356	2.82333	0.23403	0.360204	2.69045	2.77888	2.77888	3.11125	2.82333	2.82333	2.51065
"011"	"012"	SMF	win	"001"	12429	12442	3.03819	3.6009	1.52109	2.07095	1.58166	2.71576	2.61194	0.957087	0.957087	3.6009	2.07095	2.07095	28.3979
"011"	"012"	SMF	win	"001"	14845	14858	0.743737	1.10712	0.555945	2.01486	4.06653	8.10256	0.747216	-0.844126	-0.844126	1.10712	2.01486	2.01486	84.7678
"011"	"012"	SMF	win	"001"	16417	16445	1.15308	2.28636	0.971938	2.8583	2.30407	4.77886	0.936576	-0.476903	-0.476903	2.28636	2.8583	2.8583	53.6169
"011"	"012"	SMF	win	"001"	16473	16508	4.45502	5.61368	0.853861	2.21608	1.47216	2.29523	4.12128	-0.432384	-0.432384	5.61368	2.21608	2.21608	90.8086
"011"	"012"	SMF	win	"001"	18023	18039	3.12049	4.0279	2.02799	2.61798	1.52302	2.49907	2.40271	1.32876	1.32876	4.0279	2.61798	2.61798	21.3772
"011"	"012"	SMF	win	"001"	18335	18355	1.80778	2.74815	0.963504	3.41066	4.47463	8.14998	1.78999	-1.28138	-1.28138	2.74815	3.41066	3.41066	-70.5622
"011"	"012"	SMF	win	"001"	19534	19549	2.18376	2.69611	0.798236	2.40711	3.82919	6.39378	2.10179	-0.649962	-0.649962	2.69611	2.40711	2.40711	-53.7776
"011"	"012"	SMF	win	"001"	19598	19610	0.59377	1.36154	-1.63784	2.36338	8.21516	35.5463	1.36154	-2.98668	-2.98668	0.312834	2.36338	2.36338	163.157
"011"	"012"	SMF	win	"001"	19907	19919	0.797458	1.13573	0.495137	2.18162	5.04794	9.81537	0.840894	-1.10254	-1.10254	1.13573	2.18162	2.18162	-102.638
"011"	"012"	SMF	win	"001"	20517	20533	1.0948	2.31166	-1.62057	2.29606	8.17128	21.8578	2.31166	-4.65649	-4.65649	0.993491	2.29606	2.29606	112.216
"011"	"012"	SMF	win	"001"	20542	20544	2.0744	2.17978	2.10536	2.11209	0.0837863	0.140932	1.96919	2.098	2.098	2.17978	2.11209	2.11209	4.10701
"011"	"012"	SMF	win	"001"	21871	21884	0.877485	1.61625	-1.18868	1.99751	7.80116	17.8821	1.61625	-3.46287	-3.46287	0.819984	1.99751	1.99751	108.101
"011"	"012"	SMF	win	"001"	21995	22006	0.399544	0.952422	1.36572	2.83486	5.47936	12.1336	0.192538	-0.46736	-0.46736	0.952422	2.83486	2.83486	147.288
"011"	"012"	SMF	win	"001"	22023	22045	2.32314	3.24498	1.19974	2.24307	2.29276	4.17373	1.91107	-0.386144	-0.386144	3.24498	2.24307	2.24307	10.0867
"011"	"012"	SMF	win	"001"	22108	22149	2.0888	3.05509	0.0412709	2.70421	2.32441	3.71084	2.98153	-2.18162	-2.18162	3.05509	2.70421	2.70421	-1.87291
"011"	"012"	SMF	win	"001"	22374	22383	0.532972	0.795493	0.224929	2.42376	9.3711	21.427	0.685997	-2.28358	-2.28358	0.795493	2.42376	2.42376	116.255
"011"	"012"	SMF	win	"001"	22458	22466	1.88246	2.24485	1.70997	2.00748	1.29021	2.09703	1.56112	1.42241	1.42241	2.24485	2.00748	2.00748	20.5207
"011"	"012"	SMF	win	"001"	23408	23422	0.665435	1.11418	0.694454	2.05492	3.96319	8.25969	0.621733	-0.919512	-0.919512	1.11418	2.05492	2.05492	110.416
"011"	"012"	SMF	win	"001"	23461	23467	0.301733	0.466	-0.0924201	2.48243	14.9745	35.5044	0.466	-2.77041	-2.77041	0.442041	2.48243	2.48243	143.025
"011"	"012"	SMF	win	"001"	24980	25018	2.12247	3.52467	1.03829	2.38538	1.30259	2.02301	1.55556	-0.159857	-0.159857	3.52467	2.38538	2.38538	-44.0597
"011"	"012"	SMF	win	"001"	25292	25304	1.14716	1.59901	1.14999	2.16972	2.9625	5.06184	0.911911	0.234524	0.234524	1.59901	2.16972	2.16972	-53.3481
"011"	"012"	SMF	win	"001"	25512	25549	0.607876	1.21761	0.286848	2.09883	1.38079	4.55103	0.712218	-0.524481	-0.524481	1.21761	2.09883	2.09883	9.96223
"011"	"012"	SMF	win	"001"	25597	25607	0.620081	0.867895	0.0725223	2.23548	8.271	18.5022	0.825184	-2.33961	-2.33961	0.867895	2.23548	2.23548	-113.629
"011"	"012"	SMF	win	"001"	27752	27769	3.17987	3.97379	1.66717	2.23776	1.21663	2.02512	2.55814	1.14315	1.14315	3.97379	2.23776	2.23776	17.6847
"011"	"012"	SMF	win	"001"	28759	28769	0.77257	1.53749	-1.81335	2.06366	11.5604	27.6034	1.53749	-4.29333	-4.29333	0.594678	2.06366	2.06366	132.573
"011"	"012"	SMF	win	"001"	29180	29193	1.28317	1.62809	0.146746	2.4921	6.78021	12.8037	1.5316	-2.24472	-2.24472	1.62809	2.4921	2.4921	-82.1247
"011"	"012"	SMF	win	"001"	30151	30181	0.900476	1.94863	0.612369	2.88743	2.69333	5.8451	1.03957	-1.28887	-1.28887	1.94863	2.88743	2.88743	146.43
"011"	"012"	SMF	win	"001"	30249	30275	1.08401	1.93954	0.700884	2.34675	2.76978	5.26946	1.01699	-1.38427	-1.38427	1.93954	2.34675	2.34675	123.037
"011"	"012"	SMF	win	"001"	31788	31800	0.290819	0.49861	0.0822072	2.09809	5.14862	13.9282	0.466442	-1.25784	-1.25784	0.49861	2.09809	2.09809	66.0877
"011"	"012"	SMF	win	"001"	31956	31964	0.761553	1.02508	0.926175	2.00552	4.89409	8.12485	0.653652	-0.19435	-0.19435	1.02508	2.00552	2.00552	75.1691
"011"	"012"	SMF	win	"001"	33125	33137	1.00685	1.84057	1.26099	4.16488	11.6191	30.8502	1.03982	-3.36538	-3.36538	1.84057	4.16488	4.16488	-134.642
"011"	"012"	SMF	win	"001"	33455	33459	0.190104	0.281626	-0.0710618	2.32071	18.1854	35.9888	0.281626	-2.26211	-2.26211	0.261233	2.32071	2.32071	140.561
"011"	"012"	SMF	win	"001"	33779	33795	0.827649	1.53234	-0.82987	2.06483	5.46254	15.4607	1.53234	-2.60039	-2.60039	0.840539	2.06483	2.06483	98.461
"011"	"012"	SMF	win	"001"	34061	34067	0.237699	0.421056	0.448177	2.12274	11.1722	24.5248	0.272012	-1.78446	-1.78446	0.421056	2.12274	2.12274	145.263
"011"	"012"	SMF	win	"001"	34140	34145	0.297569	0.471651	0.549667	2.60481	15.5177	29.4228	0.320814	-1.98064	-1.98064	0.471651	2.60481	2.60481	120.266
"011"	"012"	SMF	win	"001"	34330	34338	0.480022	0.711232	0.486407	2.11905	7.84527	15.1844	0.510064	-1.41393	-1.41393	0.711232	2.11905	2.11905	98.0423
"011"	"012"	SMF	win	"001"	34374	34389	3.64255	4.36272	1.57539	2.60315	2.36918	4.01087	3.1856	0.712878	0.712878	4.36272	2.60315	2.60315	5.08735
"011"	"012"	SMF	win	"001"	34889	34900	0.332292	0.763669	1.09396	2.12873	4.38499	10.0156	0.148216	-0.504769	-0.504769	0.763669	2.12873	2.12873	-137.437
"011"	"012"	SMF	win	"001"	35853	35885	2.80597	4.14156	1.37431	2.20592	1.00796	1.6067	1.94283	0.544021	0.544021	4.14156	2.20592	2.20592	30.6184
"011"	"012"	SMF	win	"001"	37310	37333	1.42886	2.58441	1.23623	3.01102	3.41381	6.57528	1.14924	-1.08705	-1.08705	2.58441	3.01102	3.01102	89.5086
"011"	"012"	SMF	win	"001"	37481	37491	0.693228	1.30006	-1.27678	2.29959	10.5564	26.0542	1.30006	-3.49679	-3.49679	0.626822	2.29959	2.29959	-128.251
"011"	"012"	SMF	win	"001"	38545	38561	1.37279	2.47322	1.6117	4.21531	6.65816	13.8755	1.17245	-1.45704	-1.45704	2.47322	4.21531	4.21531	-111.83
"011"	"012"	SMF	win	"001"	38880	38906	0.489474	1.37832	0.732939	2.37554	2.50654	5.26092	0.422733	-1.02016	-1.02016	1.37832	2.37554	2.37554	-136.408
"011"	"012"	SMF	win	"001"	39002	39015	0.819683	1.5711	1.07967	3.56889	8.46477	23.4663	0.845222	-2.36132	-2.36132	1.5711	3.56889	3.56889	143.28
"011"	"012"	SMF	win	"001"	40581	40585	0.148659	0.324629	1.03476	2.18566	14.7431	35.3463	0.0803196	-1.49479	-1.49479	0.324629	2.18566	2.18566	-176.123
"011"	"012"	SMF	win	"001"	40619	40625	0.562542	0.766101	0.601844	2.81811	12.5806	22.1858	0.588267	-1.56998	-1.56998	0.766101	2.81811	2.81811	-99.7832
"011"	"012"	SMF	win	"001"	41101	41128	1.50332	2.38792	0.882685	2.11144	1.65607	2.65129	1.19985	-0.204906	-0.204906	2.38792	2.11144	2.11144	-33.9343
"011"	"012"	SMF	win	"001"	41961	41983	1.90532	2.87925	1.41894	2.22104	1.59682	2.7914	1.31244	0.381978	0.381978	2.87925	2.22104	2.22104	23.2432
"011"	"012"	SMF	win	"001"	43258	43272	1.14307	1.59924	0.74687	2.2602	3.85368	7.17791	1.07974	-0.637626	-0.637626	1.59924	2.2602	2.2602	74.4479
"011"	"012"	SMF	win	"001"	43294	43312	2.2313	2.76021	0.585044	2.09922	3.23583	5.20137	2.23234	-0.976429	-0.976429	2.76021	2.09922	2.09922	47.4817
"011"	"012"	SMF	win	"001"	43407	43414	0.436969	0.647298	0.547743	2.108	8.59578	17.0061	0.446488	-1.3484	-1.3484	0.647298	2.108	2.108	-101.682
"011"	"012"	SMF	win	"001"	44141	44158	0.797602	1.3873	0.922087	2.06923	2.67892	4.52039	0.600461	-0.343941	-0.343941	1.3873	2.06923	2.06923	34.9875
"011"	"012"	SMF	win	"001"	45065	45105	1.78705	3.59998	1.32016	2.51037	1.39171	3.16756	0.947868	-0.337637	-0.337637	3.59998	2.51037	2.51037	64.1216
"011"	"012"	SMF	win	"001"	45215	45229	0.999863	1.36948	0.322955	2.21781	5.0391	9.7045	1.1436	-1.55759	-1.55759	1.36948	2.21781	2.21781	70.9252
"011"	"012"	SMF	win	"001"	46963	46971	0.392238	0.699676	0.556261	2.73283	10.6634	26.0428	0.465606	-2.09271	-2.09271	0.699676	2.73283	2.73283	136.827
"011"	"012"	SMF	win	"001"	47194	47211	2.86186	3.53313	1.10069	2.35579	2.74042	4.8886	2.59873	-0.116344	-0.116344	3.53313	2.35579	2.35579	-46.7654
"011"	"012"	SMF	win	"001"	47599	47628	0.968133	2.42141	1.28264	3.69051	2.67361	5.30032	0.581907	-0.320232	-0.320232	2.42141	3.69051	3.69051	39.5478
"011"	"012"	SMF	win	"001"	51211	51224	0.726777	1.57637	2.00116	3.37837	4.53245	8.67556	0.264559	0.17579	0.17579	1.57637	3.37837	3.37837	-85.7004
"011"	"012"	SMF	win	"001"	51276	51309	2.21557	3.39467	0.895178	2.01141	1.78362	4.52811	1.89764	-1.02344	-1.02344	3.39467	2.01141	2.01141	86.1328
"011"	"012"	SMF	win	"001"	51414	51420	0.312384	0.60788	-0.778536	2.62705	16.4929	41.5888	0.60788	-3.18781	-3.18781	0.34963	2.62705	2.62705	156.019
"011"	"012"	SMF	win	"001"	55076	55102	1.87346	3.36477	1.90355	2.73544	1.61899	3.16693	0.876836	0.551744	0.551744	3.36477	2.73544	2.73544	20.4853
"011"	"012"	SMF	win	"001"	55358	55373	1.04613	1.81657	1.27637	3.18971	4.91657	9.73825	0.856793	-0.743782	-0.743782	1.81657	3.18971	3.18971	91.1047
"011"	"012"	SMF	win	"001"	55403	55422	1.64867	2.43021	0.470241	2.60726	5.84738	14.6801	1.94374	-3.22927	-3.22927	2.43021	2.60726	2.60726	-111.836
"011"	"012"	SMF	win	"001"	55967	55993	1.5049	3.49136	2.0453	3.74443	5.06815	33.2207	0.745977	-3.09451	-3.09451	3.49136	3.74443	3.74443	-141.483
"020"	"086"	FW	win	"002"	12	32	2.15411	3.34283	1.86074	3.30773	2.58863	4.53119	1.48627	0.585218	0.585218	3.34283	3.30773	3.30773	-32.1718
"020"	"086"	FW	win	"002"	81	109	2.09281	2.7338	-0.0081376	2.51445	3.11572	6.53958	2.7338	-2.00634	-2.00634	2.70929	2.51445	2.51445	-135.648
"020"	"086"	FW	win	"002"	451	485	0.747031	1.46295	-0.0807807	2.68273	2.58751	7.75888	1.46295	-1.84046	-1.84046	1.30057	2.68273	2.68273	139.568
"020"	"086"	FW	win	"002"	580	612	1.54727	2.47524	0.705982	2.02751	1.65697	2.4953	1.34333	-0.70141	-0.70141	2.47524	2.02751	2.02751	41.9349
"020"	"086"	FW	win	"002"	765	817	1.61949	3.65417	-0.684441	2.88407	1.9689	8.29344	3.65417	-2.33613	-2.33613	1.82665	2.88407	2.88407	-77.8309
"020"	"086"	FW	win	"002"	982	1003	3.40567	4.17251	0.747524	2.5265	3.39487	5.33494	3.38284	-1.20468	-1.20468	4.17251	2.5265	2.5265	52.6358
"020"	"086"	FW	win	"002"	1334	1360	2.01426	2.79623	0.782291	2.11443	1.64128	3.48027	1.79043	-0.106389	-0.106389	2.79623	2.11443	2.11443	-39.695
"020"	"086"	FW	win	"002"	1439	1449	0.996721	1.73306	1.09241	5.14933	16.2236	41.3905	1.16543	-3.83374	-3.83374	1.73306	5.14933	5.14933	-125.497
"020"	"086"	FW	win	"002"	1686	1713	2.70743	3.52379	0.581549	2.58588	2.42764	4.34973	2.75399	-0.81587	-0.81587	3.52379	2.58588	2.58588	-20.2809
"020"	"086"	FW	win	"002"	2454	2471	2.07261	2.64124	0.797384	2.19291	3.04713	5.43529	1.96431	-0.565008	-0.565008	2.64124	2.19291	2.19291	52.6958
"020"	"086"	FW	win	"002"	3649	3659	0.741314	1.35287	1.04355	4.05249	12.3714	31.7588	0.810317	-2.79458	-2.79458	1.35287	4.05249	4.05249	129.342
"020"	"086"	FW	win	"002"	3774	3779	0.196653	0.406807	0.865118	2.32371	13.9087	29.5515	0.158313	-1.84867	-1.84867	0.406807	2.32371	2.32371	-148.192
"020"	"086"	FW	win	"002"	3934	3973	1.88608	3.26344	0.792182	2.65622	1.75469	3.05034	1.72406	-0.852947	-0.852947	3.26344	2.65622	2.65622	-14.8949
"020"	"086"	FW	win	"002"	3980	3988	4.72227	5.28236	2.75082	2.91099	0.667836	1.06084	4.18257	2.61076	2.61076	5.28236	2.91099	2.91099	13.5234
"020"	"086"	FW	win	"002"	4070	4072	1.22607	1.61146	6.27073	17.8746	159.374	219.878	1.10639	-4.11316	-4.11316	1.61146	17.8746	17.8746	84.8645
"020"	"086"	FW	win	"002"	4079	4081	0.859429	1.36362	-4.54001	14.3902	251.619	382.034	1.36362	-23.8132	-23.8132	0.943908	14.3902	14.3902	-153.881
"020"	"086"	FW	win	"002"	4087	4091	3.58593	4.59731	8.43085	18.7888	73.445	121.963	3.05956	1.39541	1.39541	4.59731	18.7888	18.7888	-0.674577
"020"	"086"	FW	win	"002"	4356	4366	0.806093	1.89184	2.84271	5.27563	15.2116	60.3847	0.382936	-3.18817	-3.18817	1.89184	5.27563	5.27563	156.137
"020"	"086"	FW	win	"002"	4530	4548	1.91502	2.73409	1.38944	2.6713	2.4247	4.22832	1.49052	0.36994	0.36994	2.73409	2.6713	2.6713	25.0817
"020"	"086"	FW	win	"002"	4753	4757	0.195055	0.405386	-1.06899	2.39793	20.8289	47.4494	0.405386	-2.79835	-2.79835	0.145632	2.39793	2.39793	165.657
"020"	"086"	FW	win	"002"	6929	6954	1.77294	2.91305	0.788243	3.41678	3.88317	7.91436	1.93287	-1.63622	-1.63622	2.91305	3.41678	3.41678	83.1983
"020"	"086"	FW	win	"002"	6997	7050	1.71382	3.75092	0.219521	2.90422	2.49686	6.83229	3.13483	-3.83159	-3.83159	3.75092	2.90422	2.90422	73.5105
"020"	"086"	FW	win	"002"	7977	8013	1.23762	2.37847	0.943953	2.09588	1.11678	2.19087	0.685356	0.0321944	0.0321944	2.37847	2.09588	2.09588	-14.2907
"020"	"086"	FW	win	"002"	8087	8114	0.984762	1.6618	0.300248	2.87316	2.89334	6.92036	1.28443	-1.17203	-1.17203	1.6618	2.87316	2.87316	177.978
"020"	"086"	FW	win	"002"	8561	8605	3.00834	4.38215	0.864909	2.35721	1.09292	2.43423	2.49269	-0.0998706	-0.0998706	4.38215	2.35721	2.35721	18.0692
"020"	"086"	FW	win	"002"	9014	9047	0.441425	1.40294	0.537101	2.50762	2.27827	5.27126	0.518691	-1.36629	-1.36629	1.40294	2.50762	2.50762	11.0374
"020"	"086"	FW	win	"002"	9112	9124	0.924428	1.62658	1.22122	3.68843	8.50772	19.6725	0.878731	-1.87008	-1.87008	1.62658	3.68843	3.68843	-117.568
"020"	"086"	FW	win	"002"	9746	9759	0.532689	0.753328	-0.0586054	2.38764	5.32994	12.0031	0.753328	-1.35693	-1.35693	0.683314	2.38764	2.38764	68.4749
"020"	"086"	FW	win	"002"	9774	9778	0.282418	0.400143	1.03274	1.88654	6.3293	9.85306	0.204747	0.422001	0.422001	0.400143	1.88654	1.88654	7.04029
"020"	"086"	FW	win	"002"	9784	9791	0.458105	0.647699	0.41459	3.93534	13.7426	28.4828	0.548737	-1.54112	-1.54112	0.647699	3.93534	3.93534	89.1559
"020"	"086"	FW	win	"002"	9800	9803	0.190841	0.374398	-1.28642	2.45084	36.1065	56.4202	0.374398	-4.99813	-4.99813	0.196481	2.45084	2.45084	176.019
"020"	"086"	FW	win	"002"	9811	9815	0.730933	0.918378	1.57143	3.07904	11.2088	16.9472	0.618806	0.398056	0.398056	0.918378	3.07904	3.07904	0.15021
"020"	"086"	FW	win	"002"	9826	9829	0.501901	0.747995	1.84424	6.2981	40.8648	66.7653	0.476952	-2.58718	-2.58718	0.747995	6.2981	6.2981	109.733
"020"	"086"	FW	win	"002"	9836	9838	0.323782	0.422875	-0.732567	4.61664	73.8157	110.711	0.422875	-6.45446	-6.45446	0.386886	4.61664	4.61664	-134.122
"020"	"086"	FW	win	"002"	9843	9849	1.47915	2.04639	3.35559	5.35939	10.791	16.0231	1.05847	1.87299	1.87299	2.04639	5.35939	5.35939	-0.586657
"020"	"086"	FW	win	"002"	10073	10075	0.504236	0.781515	3.17376	8.85702	85.0066	122.038	0.380413	-3.34678	-3.34678	0.781515	8.85702	8.85702	111.637
"020"	"086"	FW	win	"002"	10083	10085	0.290497	0.429794	-1.28697	4.80128	84.2909	126.077	0.429794	-7.80644	-7.80644	0.34422	4.80128	4.80128	-151.147
"020"	"086"	FW	win	"002"	10089	10092	1.19084	1.40635	2.7768	3.06936	3.01643	4.70246	0.987811	2.44894	2.44894	1.40635	3.06936	3.06936	-0.581295
"020"	"086"	FW	win	"002"	10097	10099	2.20452	2.38261	3.47567	4.81372	19.384	25.1755	2.0509	2.29617	2.29617	2.38261	4.81372	4.81372	-0.177046
"020"	"086"	FW	win	"002"	10165	10168	0.940874	1.97904	9.87149	19.1941	107.109	186.557	0.384548	-2.4609	-2.4609	1.97904	19.1941	19.1941	-127.386
"020"	"086"	FW	win	"002"	10176	10179	0.770672	1.43849	-4.3348	10.1325	143.205	235.137	1.43849	-19.7336	-19.7336	0.867763	10.1325	10.1325	176.991
"020"	"086"	FW	win	"002"	10187	10190	3.88846	4.44601	7.20575	10.4075	27.825	47.5411	3.42979	5.13107	5.13107	4.44601	10.4075	10.4075	0.0209933
"020"	"086"	FW	win	"002"	10208	10252	2.13712	3.65531	0.984637	2.32854	1.07156	1.81687	1.4954	-0.0961017	-0.0961017	3.65531	2.32854	2.32854	-45.7956
"020"	"086"	FW	win	"002"	10259	10265	4.86691	5.95179	5.60722	11.1842	27.6057	50.7025	4.30123	1.15916	1.15916	5.95179	11.1842	11.1842	8.46031
"020"	"086"	FW	win	"002"	10273	10283	5.07379	6.60349	1.83635	26.313	64.9526	162.051	6.07137	-8.79261	-8.79261	6.60349	26.313	26.313	6.11149
"020"	"086"	FW	win	"002"	10329	10335	2.73259	3.8576	4.92884	12.539	41.3778	70.6982	2.37859	-2.45221	-2.45221	3.8576	12.539	12.539	-8.02488
"020"	"086"	FW	win	"002"	11384	11400	1.81413	2.44102	0.928192	2.50906	3.83846	6.98416	1.69584	-0.759374	-0.759374	2.44102	2.50906	2.50906	78.2992
"020"	"086"	FW	win	"002"	11637	11650	3.02902	3.78166	1.78517	3.22378	4.08747	6.79057	2.62192	0.369061	0.369061	3.78166	3.22378	3.22378	-42.7849
"020"	"086"	FW	win	"002"	11723	11780	1.97309	4.48963	-0.866995	2.37995	1.98743	4.83711	4.48963	-3.39261	-3.39261	2.00056	2.37995	2.37995	105.805
"020"	"086"	FW	win	"002"	12189	12201	1.45123	1.92185	1.02667	2.61886	4.53855	7.73461	1.3123	-0.335967	-0.335967	1.92185	2.61886	2.61886	-76.3994
"020"	"086"	FW	win	"002"	12222	12235	1.17006	1.57926	-0.209143	2.32287	7.83382	15.9908	1.57926	-3.15171	-3.15171	1.45438	2.32287	2.32287	99.6928
"020"	"086"	FW	win	"002"	13145	13163	2.62127	3.17065	0.759669	2.02114	2.56581	4.17199	2.48886	-0.420204	-0.420204	3.17065	2.02114	2.02114	-9.84905
"020"	"086"	FW	win	"002"	13233	13256	1.35993	2.38737	1.49061	2.33942	1.46878	2.03147	0.671424	0.577425	0.577425	2.38737	2.33942	2.33942	28.6037
"020"	"086"	FW	win	"002"	13850	13883	4.96739	5.59344	0.0951521	2.24157	2.38702	4.33189	5.44239	-1.81199	-1.81199	5.59344	2.24157	2.24157	-78.056
"020"	"086"	FW	win	"002"	14143	14165	1.00893	2.20396	1.37092	3.10658	3.70257	8.35123	0.676021	-1.16524	-1.16524	2.20396	3.10658	3.10658	-87.3775
"020"	"086"	FW	win	"002"	14861	14892	0.747391	1.69535	0.334426	2.15956	2.95326	12.703	1.15003	-2.56368	-2.56368	1.69535	2.15956	2.15956	186.582
"020"	"086"	FW	win	"002"	15171	15186	1.42971	2.06283	0.734683	3.14948	5.99967	12.1055	1.51216	-1.66512	-1.66512	2.06283	3.14948	3.14948	-96.9199
"020"	"086"	FW	win	"002"	15341	15346	0.229445	0.451934	0.752884	2.85563	16.8288	41.136	0.242363	-2.25217	-2.25217	0.451934	2.85563	2.85563	157.13
"020"	"086"	FW	win	"002"	16479	16491	0.793993	1.71121	2.32432	3.92402	6.08669	11.6292	0.297221	-0.0221934	-0.0221934	1.71121	3.92402	3.92402	-77.6708
"020"	"086"	FW	win	"002"	17959	17985	3.08492	4.20906	1.15506	2.48734	2.13886	4.06502	2.70193	-0.398761	-0.398761	4.20906	2.48734	2.48734	-43.852
"020"	"086"	FW	win	"002"	18074	18086	0.976625	1.62002	1.18827	3.26921	7.51207	15.2818	0.88809	-1.60738	-1.60738	1.62002	3.26921	3.26921	90.7025
"020"	"086"	FW	win	"002"	18443	18457	1.21748	1.91627	1.82868	2.30995	1.21677	2.00945	0.637423	1.39593	1.39593	1.91627	2.30995	2.30995	17.5794
"020"	"086"	FW	win	"002"	18863	18888	2.86719	3.97178	1.06893	2.78219	3.03322	5.60378	2.62226	-1.17627	-1.17627	3.97178	2.78219	2.78219	-97.9265
"020"	"086"	FW	win	"002"	19342	19365	0.823399	1.58081	0.661728	2.67179	2.83079	6.59546	0.835255	-0.736236	-0.736236	1.58081	2.67179	2.67179	-29.5799
"020"	"086"	FW	win	"002"	19996	20019	0.7784	2.16859	1.61479	3.9024	3.4428	6.44919	0.322661	-0.23506	-0.23506	2.16859	3.9024	3.9024	-28.8102
"020"	"086"	FW	win	"002"	20405	20421	1.52928	2.30715	1.74693	2.2468	1.23404	1.93428	0.908225	1.19581	1.19581	2.30715	2.2468	2.2468	58.2216
"020"	"086"	FW	win	"002"	20615	20633	1.47741	2.57681	1.4717	3.8605	5.1823	9.77123	1.24889	-1.06728	-1.06728	2.57681	3.8605	3.8605	111.138
"020"	"086"	FW	win	"002"	20961	20968	0.342927	0.651896	1.08144	2.44258	8.98364	19.7072	0.249753	-1.14216	-1.14216	0.651896	2.44258	2.44258	119.401
"020"	"086"	FW	win	"002"	21445	21449	0.214805	0.392333	-0.729166	2.48187	21.2661	40.0844	0.392333	-2.82901	-2.82901	0.21512	2.48187	2.48187	-148.266
"020"	"086"	FW	win	"002"	21727	21741	1.88652	2.93923	2.59217	3.70193	2.99403	4.68577	1.12417	1.4568	1.4568	2.93923	3.70193	3.70193	34.2022
"020"	"086"	FW	win	"002"	24313	24328	1.20977	1.66399	0.373259	2.43555	5.30516	10.2709	1.38085	-1.80966	-1.80966	1.66399	2.43555	2.43555	-94.9496
"020"	"086"	FW	win	"002"	26482	26488	0.261354	0.58209	-1.21233	2.19921	13.6579	36.1179	0.58209	-2.66676	-2.66676	0.171386	2.19921	2.19921	-174.75
"020"	"086"	FW	win	"002"	28029	28034	0.204897	0.410108	0.634655	2.65414	16.4531	41.4827	0.229421	-2.2919	-2.2919	0.410108	2.65414	2.65414	-161.604
"020"	"086"	FW	win	"002"	28811	28820	0.41057	0.791989	-0.722497	2.11484	9.52871	25.6173	0.791989	-2.63891	-2.63891	0.443358	2.11484	2.11484	147.473
"020"	"086"	FW	win	"002"	28833	28852	2.53495	3.53564	1.97744	2.34976	0.706665	1.10466	1.65806	1.64558	1.64558	3.53564	2.34976	2.34976	10.8698
"020"	"086"	FW	win	"002"	28923	28931	1.03101	1.7712	-1.48276	4.77342	25.0567	56.055	1.7712	-6.47451	-6.47451	1.14564	4.77342	4.77342	-129.584
"020"	"086"	FW	win	"002"	29046	29065	2.23408	2.94135	0.835328	2.5223	3.39885	5.627	2.14681	-0.881461	-0.881461	2.94135	2.5223	2.5223	33.2351
"020"	"086"	FW	win	"002"	29164	29198	1.5233	2.82969	0.555884	3.66987	2.87026	7.30252	1.91534	-1.34687	-1.34687	2.82969	3.66987	3.66987	-88.1513
"020"	"086"	FW	win	"002"	29257	29280	4.65206	5.17542	0.102677	2.26347	3.46733	6.01145	5.06145	-1.89763	-1.89763	5.17542	2.26347	2.26347	-38.2517
"020"	"086"	FW	win	"002"	29613	29664	2.03439	3.95812	0.98282	3.04848	1.31615	3.22812	1.47004	-0.368874	-0.368874	3.95812	3.04848	3.04848	-69.5427
"020"	"086"	FW	win	"002"	30624	30638	0.610836	1.40244	1.53987	3.09602	5.00909	11.1625	0.30862	-0.654971	-0.654971	1.40244	3.09602	3.09602	-111.649
"020"	"086"	FW	win	"002"	30923	30947	1.4398	2.42346	1.21087	2.19486	1.75924	3.10491	0.964466	-0.00779984	-0.00779984	2.42346	2.19486	2.19486	23.1665
"020"	"086"	FW	win	"002"	32363	32376	0.561764	1.22892	1.28987	2.67296	5.87492	16.9586	0.356582	-1.42291	-1.42291	1.22892	2.67296	2.67296	155.594
"020"	"086"	FW	win	"002"	32502	32516	1.25812	2.22263	1.3499	4.89218	9.4013	19.9649	1.27911	-2.15632	-2.15632	2.22263	4.89218	4.89218	-120.173
"020"	"086"	FW	win	"002"	32541	32572	2.45408	3.2386	-0.0977854	2.05337	3.22532	6.1505	3.2386	-3.10723	-3.10723	3.10861	2.05337	2.05337	-75.8751
"020"	"086"	FW	win	"002"	33768	33772	0.167315	0.267446	0.228322	2.28771	16.9847	33.7955	0.219067	-1.97312	-1.97312	0.267446	2.28771	2.28771	143.122
"020"	"086"	FW	win	"002"	34446	34456	0.496922	0.861883	0.560263	2.46162	8.00644	20.1902	0.566185	-1.95757	-1.95757	0.861883	2.46162	2.46162	-126.525
"020"	"086"	FW	win	"002"	34816	34848	1.82625	2.69132	0.382274	2.38557	2.18105	4.0392	2.08976	-1.21936	-1.21936	2.69132	2.38557	2.38557	41.6126
"020"	"086"	FW	win	"002"	36072	36088	1.14767	2.16728	-1.24573	2.58092	7.57333	19.3982	2.16728	-3.85751	-3.85751	1.14021	2.58092	2.58092	133.713
"020"	"086"	FW	win	"002"	37753	37777	0.669241	1.52785	0.736004	2.69606	2.78546	6.2635	0.655963	-0.783807	-0.783807	1.52785	2.69606	2.69606	99.2014
"020"	"086"	FW	win	"002"	38198	38220	1.74999	2.77369	1.5997	2.1756	1.17877	2.41922	1.0089	0.820886	0.820886	2.77369	2.1756	2.1756	-4.13113
"020"	"086"	FW	win	"002"	38424	38442	1.24042	2.36576	1.33091	3.95016	5.9366	14.0518	1.15791	-1.69649	-1.69649	2.36576	3.95016	3.95016	147.851
"020"	"086"	FW	win	"002"	39615	39639	1.88026	3.01248	1.17993	3.10947	2.85769	5.4466	1.60377	-0.462794	-0.462794	3.01248	3.10947	3.10947	47.7776
"020"	"086"	FW	win	"002"	42435	42470	2.27573	4.50724	1.92013	3.13039	2.3309	7.82319	1.10215	-1.06027	-1.06027	4.50724	3.13039	3.13039	102.178
"020"	"086"	FW	win	"002"	42699	42715	0.962177	1.99708	1.55617	3.68586	6.01302	14.779	0.730527	-1.43522	-1.43522	1.99708	3.68586	3.68586	-128.063
"020"	"086"	FW	win	"002"	45020	45030	0.997239	1.66321	1.59103	4.20953	10.1813	19.869	0.858924	-1.38901	-1.38901	1.66321	4.20953	4.20953	-99.9456
"020"	"086"	FW	win	"002"	45150	45173	4.12401	5.13887	1.38577	2.45946	1.61486	2.83527	3.55059	0.522091	0.522091	5.13887	2.45946	2.45946	29.617
"020"	"086"	FW	win	"002"	45921	45933	1.59662	2.10011	0.694034	3.216	7.98634	14.2392	1.67977	-1.96938	-1.96938	2.10011	3.216	3.216	-84.8971
"020"	"086"	FW	win	"002"	47491	47506	3.59453	4.09392	0.832421	2.22337	3.29147	5.56554	3.47287	-0.421902	-0.421902	4.09392	2.22337	2.22337	-41.4666
"020"	"086"	FW	win	"002"	47872	47890	1.91644	3.08366	1.82893	3.85516	4.24924	6.96059	1.43825	-0.177307	-0.177307	3.08366	3.85516	3.85516	-55.1976
"020"	"086"	FW	win	"002"	47934	47963	0.72435	1.55812	-0.0775462	2.17471	3.3317	24.2617	1.55812	-2.81786	-2.81786	1.45789	2.17471	2.17471	195.486
"020"	"086"	FW	win	"002"	48393	48405	0.923258	1.319	0.697027	2.32818	4.95232	9.32646	0.901754	-0.909362	-0.909362	1.319	2.32818	2.32818	-85.1865
"020"	"086"	FW	win	"002"	48668	48697	3.75824	4.76306	0.949943	2.23438	1.48972	2.76315	3.39414	0.00162159	0.00162159	4.76306	2.23438	2.23438	9.0721
"020"	"086"	FW	win	"002"	49156	49186	1.66022	2.74678	1.07104	2.49027	1.48741	2.92327	1.1541	0.193315	0.193315	2.74678	2.49027	2.49027	-23.6756
"020"	"086"	FW	win	"002"	49593	49626	0.821028	1.74059	0.796883	2.12037	1.16691	3.03457	0.442603	0.138896	0.138896	1.74059	2.12037	2.12037	-60.2616
"020"	"086"	FW	win	"002"	50577	50588	0.83813	1.90259	2.57897	4.93203	11.4046	34.2269	0.430432	-1.9541	-1.9541	1.90259	4.93203	4.93203	-137.702
"020"	"086"	FW	win	"002"	51035	51058	2.74077	3.72486	1.18159	2.58166	2.38251	3.54577	2.36454	-0.273543	-0.273543	3.72486	2.58166	2.58166	-0.12775
"020"	"086"	FW	win	"002"	52501	52521	1.12308	2.54953	2.29611	3.3882	5.22168	34.2275	0.170523	-2.14644	-2.14644	2.54953	3.3882	3.3882	171.506
"020"	"086"	FW	win	"002"	52565	52582	1.96759	2.4934	-0.0702448	2.69022	6.50922	13.5253	2.4934	-3.16727	-3.16727	2.44244	2.69022	2.69022	102.569
"020"	"086"	FW	win	"002"	53274	53289	3.02121	3.49541	0.893838	2.01553	2.57034	4.13043	2.83014	-0.0353026	-0.0353026	3.49541	2.01553	2.01553	-22.3044
"020"	"086"	FW	win	"002"	54754	54758	0.156104	0.263008	0.244079	2.37546	17.2333	37.4259	0.212559	-2.01419	-2.01419	0.263008	2.37546	2.37546	154.132
"020"	"086"	FW	win	"002"	55193	55213	2.48428	3.30865	0.977098	2.58136	3.32066	5.71701	2.32442	-0.901008	-0.901008	3.30865	2.58136	2.58136	-53.4538
"020"	"086"	FW	win	"002"	55427	55441	5.04566	5.77323	1.89072	2.43624	1.36801	2.44074	4.45128	1.40834	1.40834	5.77323	2.43624	2.43624	0.874195
"020"	"086"	FW	win	"002"	55515	55555	0.867123	2.06641	-0.261219	2.5731	2.86599	6.09928	2.06641	-3.31034	-3.31034	1.54922	2.5731	2.5731	54.6812
"020"	"086"	FW	win	"002"	55686	55705	2.37099	3.29492	1.21818	3.00383	3.64687	6.93746	2.13548	-0.647928	-0.647928	3.29492	3.00383	3.00383	-33.4751
"026"	"086"	FW	win	"002"	32	72	1.01195	3.1593	1.55638	3.26863	1.72508	4.17198	0.0438206	-0.267835	-0.267835	3.1593	3.26863	3.26863	161.504
"026"	"086"	FW	win	"002"	198	205	0.261901	0.543944	0.885958	2.21991	9.10164	24.6199	0.208879	-1.45129	-1.45129	0.543944	2.21991	2.21991	130.077
"026"	"086"	FW	win	"002"	1452	1468	1.38536	1.82244	0.339119	2.35967	4.56229	8.34929	1.55539	-1.52055	-1.52055	1.82244	2.35967	2.35967	-106.239
"026"	"086"	FW	win	"002"	1553	1589	0.798129	2.11086	0.599974	2.53658	2.6148	6.7913	1.00642	-2.30299	-2.30299	2.11086	2.53658	2.53658	89.7122
"026"	"086"	FW	win	"002"	1685	1710	1.90683	3.36766	1.70474	2.8442	2.5238	6.56155	1.21138	-0.448882	-0.448882	3.36766	2.8442	2.8442	108.145
"026"	"086"	FW	win	"002"	2459	2485	2.26873	3.6874	1.66559	3.14747	1.9483	3.40854	1.53028	0.510976	0.510976	3.6874	3.14747	3.14747	72.7274
"026"	"086"	FW	win	"002"	2616	2627	1.06189	1.64247	1.12427	3.55848	8.60584	16.3192	1.01683	-1.59432	-1.59432	1.64247	3.55848	3.55848	109.754
"026"	"086"	FW	win	"002"	2701	2710	0.812109	1.40725	1.23976	4.40853	13.9406	32.0858	0.832272	-2.62149	-2.62149	1.40725	4.40853	4.40853	-122.602
"026"	"086"	FW	win	"002"	2756	2778	1.67955	2.6117	-0.633595	2.2444	4.97826	7.86287	2.6117	-3.46442	-3.46442	1.91354	2.2444	2.2444	8.91755
"026"	"086"	FW	win	"002"	2786	2795	3.2357	3.75731	2.22934	2.48715	1.03401	1.64202	2.75431	1.97722	1.97722	3.75731	2.48715	2.48715	-16.9245
"026"	"086"	FW	win	"002"	2899	2904	0.267461	0.366873	-0.0379341	2.10614	14.3973	25.5971	0.366873	-2.17173	-2.17173	0.35707	2.10614	2.10614	126.807
"026"	"086"	FW	win	"002"	3766	3791	1.37122	3.26941	2.06086	4.57337	3.87756	6.59125	0.692906	-0.464638	-0.464638	3.26941	4.57337	4.57337	61.3469
"026"	"086"	FW	win	"002"	4624	4641	1.06249	2.45339	2.20012	3.96774	6.98755	30.0448	0.513897	-2.35468	-2.35468	2.45339	3.96774	3.96774	193.408
"026"	"086"	FW	win	"002"	4845	4866	1.47452	2.21192	1.04832	2.07211	1.72835	2.78262	1.11497	0.170594	0.170594	2.21192	2.07211	2.07211	53.2576
"026"	"086"	FW	win	"002"	5275	5298	1.10082	2.44648	1.15989	4.02119	4.78381	10.9628	1.11199	-1.72574	-1.72574	2.44648	4.02119	4.02119	-92.3974
"026"	"086"	FW	win	"002"	5577	5596	2.42018	3.08875	1.02414	2.09833	2.04461	3.32217	2.11843	0.0525033	0.0525033	3.08875	2.09833	2.09833	-25.6292
"026"	"086"	FW	win	"002"	5648	5659	1.64374	1.98156	-0.283849	2.35819	8.42192	14.5636	1.98156	-2.67252	-2.67252	1.81819	2.35819	2.35819	-89.4791
"026"	"086"	FW	win	"002"	6454	6476	2.28737	3.67172	2.06046	3.10815	2.00286	3.95385	1.39988	0.803461	0.803461	3.67172	3.10815	3.10815	-50.7232
"026"	"086"	FW	win	"002"	6494	6499	6.32859	6.60474	2.2004	2.22508	0.15589	0.276359	6.05457	2.17407	2.17407	6.60474	2.22508	2.22508	-0.980643
"026"	"086"	FW	win	"002"	6735	6749	1.16802	1.83152	1.17788	3.05019	4.96644	9.15014	1.00768	-0.675404	-0.675404	1.83152	3.05019	3.05019	85.0363
"026"	"086"	FW	win	"002"	7205	7216	2.5487	3.07569	0.75581	3.82625	10.3408	18.0899	2.65882	-2.38052	-2.38052	3.07569	3.82625	3.82625	-79.1579
"026"	"086"	FW	win	"002"	7310	7323	1.55307	2.22207	1.26522	3.34209	5.98014	10.6574	1.3991	-0.836837	-0.836837	2.22207	3.34209	3.34209	79.7915
"026"	"086"	FW	win	"002"	8378	8394	2.90289	3.37766	0.653368	2.0532	3.30254	5.37295	2.85445	-0.753082	-0.753082	3.37766	2.0532	2.0532	-57.5643
"026"	"086"	FW	win	"002"	8477	8503	1.99893	2.77794	0.125415	3.5842	4.13219	9.93709	2.64885	-1.98968	-1.98968	2.77794	3.5842	3.5842	119.154
"026"	"086"	FW	win	"002"	8586	8595	0.464075	0.842084	0.694444	2.80193	9.72837	23.7935	0.513409	-2.05836	-2.05836	0.842084	2.80193	2.80193	-132.847
"026"	"086"	FW	win	"002"	9371	9401	1.59692	2.42826	0.583861	2.20648	1.71752	4.01009	1.56739	-0.45064	-0.45064	2.42826	2.20648	2.20648	94.0307
"026"	"086"	FW	win	"002"	9750	9779	4.28728	5.84104	1.5586	3.40877	2.15695	4.10299	3.59256	0.174499	0.174499	5.84104	3.40877	3.40877	-45.9582
"026"	"086"	FW	win	"002"	10309	10325	1.72918	2.51559	1.59469	2.49535	2.31186	3.65935	1.2356	0.526739	0.526739	2.51559	2.49535	2.49535	24.782
"026"	"086"	FW	win	"002"	11076	11089	0.849386	1.51545	0.666113	3.51657	9.43813	25.9284	1.05942	-3.09563	-3.09563	1.51545	3.51657	3.51657	126.433
"026"	"086"	FW	win	"002"	11271	11279	0.672402	1.52116	3.01531	4.74543	17.9569	70.4362	0.199062	-3.44855	-3.44855	1.52116	4.74543	4.74543	172.524
"026"	"086"	FW	win	"002"	12045	12065	2.19954	3.02805	1.18237	2.60864	2.48932	4.06098	1.85201	0.00300479	0.00300479	3.02805	2.60864	2.60864	32.0172
"026"	"086"	FW	win	"002"	12097	12109	1.32997	1.93026	-0.723864	2.72002	9.91456	20.366	1.93026	-3.73361	-3.73361	1.48482	2.72002	2.72002	108.635
"026"	"086"	FW	win	"002"	12592	12608	1.362	2.14171	1.30246	2.74361	3.9174	7.41712	1.08808	-0.601005	-0.601005	2.14171	2.74361	2.74361	-94.6477
"026"	"086"	FW	win	"002"	13992	14026	1.69058	3.95357	1.99277	3.52916	2.23291	5.05299	0.54493	-0.369392	-0.369392	3.95357	3.52916	3.52916	-17.7225
"026"	"086"	FW	win	"002"	14117	14142	1.70134	2.60767	0.971984	2.52654	2.03889	3.64305	1.40432	-0.122932	-0.122932	2.60767	2.52654	2.52654	-34.9959
"026"	"086"	FW	win	"002"	14166	14178	1.00186	1.69183	-1.02134	2.21491	10.0065	21.3074	1.69183	-4.28768	-4.28768	1.08077	2.21491	2.21491	119.299
"026"	"086"	FW	win	"002"	14581	14599	0.982076	1.57562	0.800698	2.06833	2.70752	5.5746	0.854115	-0.503673	-0.503673	1.57562	2.06833	2.06833	-52.0048
"026"	"086"	FW	win	"002"	15312	15322	0.667568	1.04984	0.765368	2.4956	7.14327	14.5454	0.654766	-1.43429	-1.43429	1.04984	2.4956	2.4956	-104.088
"026"	"086"	FW	win	"002"	15351	15362	0.683664	1.08016	-0.380887	2.19766	9.04232	20.4237	1.08016	-3.2161	-3.2161	0.877684	2.19766	2.19766	-88.7079
"026"	"086"	FW	win	"002"	15490	15499	0.740582	1.47563	1.89047	4.56671	13.6927	35.6653	0.585786	-2.35106	-2.35106	1.47563	4.56671	4.56671	-125.588
"026"	"086"	FW	win	"002"	15688	15698	1.21487	1.5064	0.260708	2.65448	8.85257	15.9041	1.37394	-2.20071	-2.20071	1.5064	2.65448	2.65448	93.8558
"026"	"086"	FW	win	"002"	15757	15770	1.61691	2.18379	1.49583	2.23777	1.99091	3.13737	1.21402	0.847488	0.847488	2.18379	2.23777	2.23777	-57.1223
"026"	"086"	FW	win	"002"	16828	16832	0.219137	0.371036	0.429039	3.19187	23.2611	47.2123	0.278401	-2.67095	-2.67095	0.371036	3.19187	3.19187	147.631
"026"	"086"	FW	win	"002"	17280	17307	2.12255	2.88081	0.615963	2.39364	2.01683	4.20889	2.06814	-0.419596	-0.419596	2.88081	2.39364	2.39364	44.0204
"026"	"086"	FW	win	"002"	17680	17695	1.82192	2.59255	1.2323	3.13694	5.2518	9.84034	1.65812	-1.06591	-1.06591	2.59255	3.13694	3.13694	68.8476
"026"	"086"	FW	win	"002"	18408	18426	1.04854	2.2215	-1.43037	2.13404	6.19391	17.5847	2.2215	-3.75619	-3.75619	0.903391	2.13404	2.13404	-100.137
"026"	"086"	FW	win	"002"	19202	19214	3.59111	4.2555	2.11907	2.36575	0.79099	1.31763	2.98347	1.84985	1.84985	4.2555	2.36575	2.36575	-2.09975
"026"	"086"	FW	win	"002"	19272	19302	1.2471	2.70427	-0.827046	2.68671	3.67369	11.1557	2.70427	-3.01717	-3.01717	1.43055	2.68671	2.68671	150.066
"026"	"086"	FW	win	"002"	19432	19438	0.371945	0.637091	0.522641	3.48497	18.079	40.9771	0.470514	-2.86193	-2.86193	0.637091	3.48497	3.48497	138.021
"026"	"086"	FW	win	"002"	19464	19476	1.54804	2.27184	1.19893	4.07685	9.75808	18.2997	1.53755	-2.23941	-2.23941	2.27184	4.07685	4.07685	89.3902
"026"	"086"	FW	win	"002"	20131	20142	0.444532	0.967386	1.31626	2.39508	5.13934	13.7726	0.219662	-0.712123	-0.712123	0.967386	2.39508	2.39508	127.628
"026"	"086"	FW	win	"002"	20212	20224	0.826941	1.31345	0.392912	3.10388	9.17049	22.5794	1.06365	-2.86725	-2.86725	1.31345	3.10388	3.10388	129.608
"026"	"086"	FW	win	"002"	20626	20646	2.19387	2.99521	0.921684	2.19853	3.40704	7.40625	2.04747	-1.36501	-1.36501	2.99521	2.19853	2.19853	82.0262
"026"	"086"	FW	win	"002"	21047	21055	0.541527	0.909603	0.894663	2.96632	10.8621	23.34	0.532412	-1.91335	-1.91335	0.909603	2.96632	2.96632	-120.981
"026"	"086"	FW	win	"002"	21082	21087	0.432423	0.693561	0.147018	4.89911	32.3962	72.3414	0.64811	-4.93389	-4.93389	0.693561	4.89911	4.89911	-152.898
"026"	"086"	FW	win	"002"	21762	21769	0.557708	1.03247	1.19437	4.3655	18.7992	45.3252	0.583654	-3.19971	-3.19971	1.03247	4.3655	4.3655	130.061
"026"	"086"	FW	win	"002"	21818	21831	5.22072	5.70585	1.20073	2.01633	2.34038	3.45432	4.9255	0.391185	0.391185	5.70585	2.01633	2.01633	30.0955
"026"	"086"	FW	win	"002"	22375	22384	0.746706	1.1644	1.21992	2.78405	6.71019	12.2386	0.608307	-0.588536	-0.588536	1.1644	2.78405	2.78405	-88.5665
"026"	"086"	FW	win	"002"	22856	22882	1.94179	4.23167	2.61617	4.29586	3.76724	10.8798	0.787245	-0.796223	-0.796223	4.23167	4.29586	4.29586	-86.2655
"026"	"086"	FW	win	"002"	23554	23567	1.98719	2.45356	0.811133	2.42839	4.69279	8.05685	1.92473	-0.861475	-0.861475	2.45356	2.42839	2.42839	-65.2767
"026"	"086"	FW	win	"002"	24328	24365	1.84105	2.81735	0.602814	2.54308	1.45083	4.2174	1.73007	-0.221401	-0.221401	2.81735	2.54308	2.54308	-20.2245
"026"	"086"	FW	win	"002"	26526	26541	0.852462	2.13691	2.6146	4.2172	6.12262	17.1717	0.132221	-0.690078	-0.690078	2.13691	4.2172	4.2172	130.702
"026"	"086"	FW	win	"002"	30867	30913	1.79416	2.64422	0.265335	2.46704	1.36151	4.48637	2.06449	-0.727194	-0.727194	2.64422	2.46704	2.46704	-59.7962
"026"	"086"	FW	win	"002"	31223	31250	3.25123	4.0613	0.671976	2.10126	1.96704	3.0327	3.1566	-0.659877	-0.659877	4.0613	2.10126	2.10126	-2.6793
"026"	"086"	FW	win	"002"	34201	34207	0.419824	0.575543	0.183597	2.5516	13.8042	25.9142	0.519575	-2.22858	-2.22858	0.575543	2.5516	2.5516	-110.788
"026"	"086"	FW	win	"002"	34273	34294	2.14563	3.50188	1.96549	3.4709	2.88332	4.90953	1.43407	0.301704	0.301704	3.50188	3.4709	3.4709	-37.9763
"026"	"086"	FW	win	"002"	34728	34740	0.922737	1.38223	0.956204	2.39835	4.53344	8.49734	0.80621	-0.569219	-0.569219	1.38223	2.39835	2.39835	78.4489
"026"	"086"	FW	win	"002"	35829	35854	2.94733	3.71201	0.822405	2.12899	1.70973	3.17713	2.69415	-0.087858	-0.087858	3.71201	2.12899	2.12899	25.4458
"026"	"086"	FW	win	"002"	36000	36013	1.12415	1.61561	1.1558	2.07682	2.65782	4.62589	0.86341	0.197977	0.197977	1.61561	2.07682	2.07682	-58.9299
"026"	"086"	FW	win	"002"	36056	36072	1.23219	2.33619	1.89238	3.89885	5.19246	10.1358	0.812148	-0.523553	-0.523553	2.33619	3.89885	3.89885	-85.5142
"026"	"086"	FW	win	"002"	36613	36632	1.53955	2.63816	1.63122	3.25842	3.64973	5.61615	1.0781	-0.382346	-0.382346	2.63816	3.25842	3.25842	-9.09343
"026"	"086"	FW	win	"002"	36902	36916	1.1301	1.64701	0.834462	2.41952	4.46113	8.06244	1.0585	-0.915882	-0.915882	1.64701	2.41952	2.41952	-50.845
"026"	"086"	FW	win	"002"	37187	37210	0.92639	1.50651	0.449887	2.00066	2.34502	4.4631	0.996161	-0.820287	-0.820287	1.50651	2.00066	2.00066	153.865
"026"	"086"	FW	win	"002"	40091	40112	1.88236	2.72935	1.07693	2.40635	2.58335	3.98403	1.59379	-0.449272	-0.449272	2.72935	2.40635	2.40635	11.658
"026"	"086"	FW	win	"002"	40477	40512	2.30196	4.24422	1.46518	3.04632	2.1551	4.58709	1.66235	-0.830942	-0.830942	4.24422	3.04632	3.04632	-3.27255
"026"	"086"	FW	win	"002"	41937	41956	0.957021	1.73034	1.15588	2.0413	2.46263	6.29005	0.614814	-0.426477	-0.426477	1.73034	2.0413	2.0413	41.9915
"026"	"086"	FW	win	"002"	41988	41997	0.55496	0.917446	-0.6514	2.03964	9.56549	21.8482	0.917446	-2.76459	-2.76459	0.609774	2.03964	2.03964	117.161
"026"	"086"	FW	win	"002"	42803	42833	1.70783	3.04921	1.39608	2.44722	1.60727	3.24643	0.945106	-0.041063	-0.041063	3.04921	2.44722	2.44722	38.7455
"026"	"086"	FW	win	"002"	46027	46036	0.473333	0.799679	0.699688	2.29543	7.61542	16.7015	0.468558	-1.51837	-1.51837	0.799679	2.29543	2.29543	-119.626
"026"	"086"	FW	win	"002"	46777	46787	0.466149	0.819714	0.831387	2.10719	5.54121	11.1396	0.391242	-0.930371	-0.930371	0.819714	2.10719	2.10719	105.342
"026"	"086"	FW	win	"002"	46900	46911	0.510997	0.864592	0.690436	2.11172	5.18557	10.1261	0.478421	-0.985682	-0.985682	0.864592	2.11172	2.11172	84.595
"026"	"086"	FW	win	"002"	47211	47215	0.16273	0.310595	-0.634421	1.99287	16.9737	33.5744	0.310595	-2.26331	-2.26331	0.156885	1.99287	1.99287	-154.894
"026"	"086"	FW	win	"002"	47503	47509	0.377156	0.538674	0.209101	2.60235	13.6985	27.31	0.476854	-2.17804	-2.17804	0.538674	2.60235	2.60235	115.246
"026"	"086"	FW	win	"002"	47561	47600	0.992924	2.22277	0.737948	2.07829	1.52207	3.28671	0.774742	-0.967407	-0.967407	2.22277	2.07829	2.07829	-130.242
"026"	"086"	FW	win	"002"	47923	47960	2.19435	3.52379	0.983444	2.01722	1.27861	2.93123	1.69537	-0.411195	-0.411195	3.52379	2.01722	2.01722	-35.9521
"026"	"086"	FW	win	"002"	52046	52069	1.1441	2.23812	1.55244	2.68934	1.62973	2.90992	0.461288	0.740979	0.740979	2.23812	2.68934	2.68934	-24.181
"026"	"086"	FW	win	"002"	52712	52741	1.65158	3.13039	1.24764	3.47371	2.71341	5.11751	1.33104	-0.594514	-0.594514	3.13039	3.47371	3.47371	-85.1871
"026"	"086"	FW	win	"002"	53867	53888	1.22625	2.13037	1.43002	2.09838	1.32271	2.5681	0.62593	0.641905	0.641905	2.13037	2.09838	2.09838	-49.7438
"026"	"086"	FW	win	"002"	54344	54365	5.14606	6.00495	1.41027	2.07469	1.12467	1.87099	4.52672	0.840747	0.840747	6.00495	2.07469	2.07469	-0.773093
"026"	"086"	FW	win	"002"	54421	54471	3.18632	4.54203	-0.172465	2.22698	1.95968	3.79091	4.54203	-2.76913	-2.76913	4.1158	2.22698	2.22698	-117.498
"026"	"086"	FW	win	"002"	56227	56250	0.93424	2.24836	1.78775	2.7721	3.0905	15.1935	0.148207	-0.936737	-0.936737	2.24836	2.7721	2.7721	132.034
"016"	"014"	SMF	win	"002"	232	246	2.30815	3.37354	2.52753	3.78628	3.55615	6.25214	1.60004	1.10137	1.10137	3.37354	3.78628	3.78628	-36.2437
"016"	"014"	SMF	win	"002"	462	467	0.244524	0.476672	0.689349	2.96504	19.1743	46.8579	0.273867	-2.78049	-2.78049	0.476672	2.96504	2.96504	157.842
"016"	"014"	SMF	win	"002"	988	1005	1.38814	2.21819	1.00389	2.99986	5.25139	11.2716	1.3462	-1.71976	-1.71976	2.21819	2.99986	2.99986	90.9286
"016"	"014"	SMF	win	"002"	1056	1071	1.47437	2.36351	-1.031	2.17809	8.58576	17.4928	2.36351	-4.68705	-4.68705	1.6024	2.17809	2.17809	-82.2456
"016"	"014"	SMF	win	"002"	1242	1248	0.379958	0.519198	-0.129472	2.0545	11.7149	24.592	0.519198	-2.14012	-2.14012	0.475236	2.0545	2.0545	120.19
"016"	"014"	SMF	win	"002"	1428	1464	2.61597	3.7338	0.764502	2.34356	1.51245	3.32877	2.36648	-0.453398	-0.453398	3.7338	2.34356	2.34356	-81.3692
"016"	"014"	SMF	win	"002"	1566	1574	0.677878	1.56406	-2.67377	4.05002	20.5402	81.7736	1.56406	-5.34157	-5.34157	0.396815	4.05002	4.05002	171.814
"016"	"014"	SMF	win	"002"	1591	1615	1.62167	2.51044	0.923998	2.24145	2.50368	4.86367	1.389	-0.89948	-0.89948	2.51044	2.24145	2.24145	-113.449
"016"	"014"	SMF	win	"002"	3561	3592	1.00092	1.90227	0.685138	2.30919	1.60263	3.68581	0.857072	-0.265878	-0.265878	1.90227	2.30919	2.30919	51.6964
"016"	"014"	SMF	win	"002"	3739	3778	1.32662	2.65037	0.674762	2.86206	2.17839	4.26304	1.33501	-1.50225	-1.50225	2.65037	2.86206	2.86206	-106.231
"016"	"014"	SMF	win	"002"	4070	4073	1.45472	2.62099	7.71714	29.5201	185.102	343.522	1.50567	-14.3372	-14.3372	2.62099	29.5201	29.5201	152.694
"016"	"014"	SMF	win	"002"	4079	4081	0.908638	1.39404	-2.88065	21.0514	311.186	493.573	1.39404	-28.3059	-28.3059	1.25529	21.0514	21.0514	-174.706
"016"	"014"	SMF	win	"002"	4087	4091	4.43841	5.67433	10.2822	22.9735	89.9623	149.31	3.79823	1.63399	1.63399	5.67433	22.9735	22.9735	-0.11578
"016"	"014"	SMF	win	"002"	4673	4702	1.23844	2.24013	0.810021	2.82747	2.3783	5.2809	1.07778	-0.729876	-0.729876	2.24013	2.82747	2.82747	-166.566
"016"	"014"	SMF	win	"002"	4799	4815	1.4158	2.31631	1.1722	4.12277	6.44446	12.9637	1.3887	-1.37432	-1.37432	2.31631	4.12277	4.12277	-69.215
"016"	"014"	SMF	win	"002"	5466	5483	0.539787	0.930118	0.381926	2.24577	3.39371	7.32552	0.622913	-0.802157	-0.802157	0.930118	2.24577	2.24577	-55.963
"016"	"014"	SMF	win	"002"	5613	5638	0.915289	2.00974	1.14781	2.69758	2.51058	3.71796	0.570885	-0.562087	-0.562087	2.00974	2.69758	2.69758	66.9463
"016"	"014"	SMF	win	"002"	6049	6068	0.726918	1.53907	1.18112	2.59891	2.70389	5.01164	0.420272	-0.111022	-0.111022	1.53907	2.59891	2.59891	43.1774
"016"	"014"	SMF	win	"002"	6675	6690	0.591594	1.19402	0.950654	2.03494	4.32792	13.2854	0.448345	-1.41359	-1.41359	1.19402	2.03494	2.03494	-119.386
"016"	"014"	SMF	win	"002"	6708	6727	3.2315	4.14937	1.64635	2.41307	1.49698	2.50656	2.58617	0.91006	0.91006	4.14937	2.41307	2.41307	-26.9899
"016"	"014"	SMF	win	"002"	6964	6994	1.64669	2.58995	0.638857	1.99308	2.4521	7.44121	1.60439	-1.80776	-1.80776	2.58995	1.99308	1.99308	122.707
"016"	"014"	SMF	win	"002"	7014	7028	3.48187	3.9365	0.764766	2.17861	3.83612	6.32281	3.4003	-0.690164	-0.690164	3.9365	2.17861	2.17861	-27.9897
"016"	"014"	SMF	win	"002"	8591	8598	0.391078	0.543044	-0.00594299	2.32234	11.182	23.1772	0.543044	-2.15725	-2.15725	0.535305	2.32234	2.32234	128.737
"016"	"014"	SMF	win	"002"	8713	8737	1.51634	2.5355	1.29974	2.44327	1.72205	2.62995	0.979216	0.287172	0.287172	2.5355	2.44327	2.44327	-38.5318
"016"	"014"	SMF	win	"002"	8879	8886	0.530376	0.802537	-0.519558	2.38117	13.3913	28.2074	0.802537	-3.00616	-3.00616	0.609929	2.38117	2.38117	116.39
"016"	"014"	SMF	win	"002"	9020	9036	1.45338	2.85541	2.63206	4.88904	5.28405	9.39966	0.750084	0.392385	0.392385	2.85541	4.88904	4.88904	-71.7538
"016"	"014"	SMF	win	"002"	9207	9246	3.09218	4.37042	0.199616	3.25985	3.11474	4.09658	3.97857	-2.96402	-2.96402	4.37042	3.25985	3.25985	-124.332
"016"	"014"	SMF	win	"002"	9758	9760	0.704143	1.18886	4.61932	18.5172	175.519	283.672	0.669794	-9.84993	-9.84993	1.18886	18.5172	18.5172	157.486
"016"	"014"	SMF	win	"002"	9766	9768	0.628381	1.06119	-3.77415	10.5803	181.473	282.76	1.06119	-17.6957	-17.6957	0.640491	10.5803	10.5803	-164.864
"016"	"014"	SMF	win	"002"	9774	9778	3.02879	3.95297	7.85299	14.351	48.0119	72.3131	2.43753	2.6399	2.6399	3.95297	14.351	14.351	-0.35294
"016"	"014"	SMF	win	"002"	9784	9788	2.0634	3.05314	-7.36518	2.15167	88.2612	137.438	3.05314	-19.6123	-19.6123	1.70347	2.15167	2.15167	2.34599
"016"	"014"	SMF	win	"002"	9792	9794	0.690664	1.02186	1.13996	15.1426	155.502	284.276	0.86562	-13.2851	-13.2851	1.02186	15.1426	15.1426	-159.007
"016"	"014"	SMF	win	"002"	9798	9800	0.637008	0.990857	1.08974	15.0366	170.854	289.612	0.775141	-13.9246	-13.9246	0.990857	15.0366	15.0366	-178.012
"016"	"014"	SMF	win	"002"	9805	9808	3.1934	3.80392	7.41514	12.1433	47.4012	67.8464	2.74394	3.5785	3.5785	3.80392	12.1433	12.1433	-0.0288284
"016"	"014"	SMF	win	"002"	9820	9823	0.732521	1.45019	5.77813	18.7211	119.023	198.04	0.663468	-6.41524	-6.41524	1.45019	18.7211	18.7211	-156.305
"016"	"014"	SMF	win	"002"	9831	9834	0.92283	1.56546	-3.35223	12.0751	151.323	279.596	1.56546	-21.1817	-21.1817	1.17311	12.0751	12.0751	174.331
"016"	"014"	SMF	win	"002"	9838	9845	3.75988	5.74371	9.7128	18.4494	35.3631	67.2514	2.46896	4.76243	4.76243	5.74371	18.4494	18.4494	0.46243
"016"	"014"	SMF	win	"002"	9852	9857	1.52027	3.53615	-11.7634	2.6992	122.224	197.747	3.53615	-32.7584	-32.7584	0.836938	2.6992	2.6992	-4.07163
"016"	"014"	SMF	win	"002"	10016	10032	1.1755	1.39153	-0.107705	2.65283	4.16827	17.081	1.39153	-0.736212	-0.736212	1.24416	2.65283	2.65283	16.5374
"016"	"014"	SMF	win	"002"	10056	10058	1.16366	1.25193	1.71963	2.3384	8.64242	11.6775	1.08695	1.17065	1.17065	1.25193	2.3384	2.3384	-1.76659
"016"	"014"	SMF	win	"002"	10100	10109	1.33382	1.83005	1.61816	4.40668	8.6629	17.9942	1.14064	0.168533	0.168533	1.83005	4.40668	4.40668	12.9961
"016"	"014"	SMF	win	"002"	10133	10154	2.31269	3.00248	0.658352	3.2581	3.84366	7.12365	2.33896	-0.955952	-0.955952	3.00248	3.2581	3.2581	12.7028
"016"	"014"	SMF	win	"002"	10161	10163	1.47837	1.81445	2.03444	18.5319	220.594	331.605	1.59445	-14.6285	-14.6285	1.81445	18.5319	18.5319	106.138
"016"	"014"	SMF	win	"002"	10169	10172	1.20797	1.65725	-2.10626	11.0194	144.046	265.218	1.65725	-19.2034	-19.2034	1.50259	11.0194	11.0194	-132.919
"016"	"014"	SMF	win	"002"	10175	10177	3.22231	3.64302	8.33744	8.71183	4.81607	7.46952	2.80946	7.96487	7.96487	3.64302	8.71183	8.71183	-1.2742
"016"	"014"	SMF	win	"002"	10182	10184	6.06144	6.59469	10.3772	13.7331	47.2255	63.6914	5.59123	7.36401	7.36401	6.59469	13.7331	13.7331	-0.605764
"016"	"014"	SMF	win	"002"	10225	10227	0.401071	0.611561	-0.336428	9.31492	106.504	187.66	0.611561	-9.4511	-9.4511	0.52425	9.31492	9.31492	176.647
"016"	"014"	SMF	win	"002"	10231	10233	0.568507	0.899323	2.85676	14.0973	140.645	226.331	0.598439	-8.53583	-8.53583	0.899323	14.0973	14.0973	153.33
"016"	"014"	SMF	win	"002"	10237	10238	3.56186	3.82758	10.8042	11.2672	11.4185	14.858	3.29615	10.3412	10.3412	3.82758	11.2672	11.2672	0.383829
"016"	"014"	SMF	win	"002"	10245	10255	2.67583	3.40647	-1.05292	4.70924	33.6834	83.2747	3.40647	-12.9895	-12.9895	3.08184	4.70924	4.70924	4.59504
"016"	"014"	SMF	win	"002"	10938	10965	0.468175	1.32225	0.447779	2.75687	3.27787	7.42444	0.719039	-1.82276	-1.82276	1.32225	2.75687	2.75687	9.97656
"016"	"014"	SMF	win	"002"	11009	11014	0.328162	0.738729	-2.06632	2.79373	22.5186	62.2346	0.738729	-3.9525	-3.9525	0.14637	2.79373	2.79373	-178.528
"016"	"014"	SMF	win	"002"	11018	11026	1.24796	1.88704	3.01919	3.57514	2.31477	3.66348	0.681659	2.52939	2.52939	1.88704	3.57514	3.57514	-7.39636
"016"	"014"	SMF	win	"002"	11230	11240	0.390145	0.878944	1.23899	2.86171	6.70991	14.9895	0.249145	-0.827456	-0.827456	0.878944	2.86171	2.86171	-149.438
"016"	"014"	SMF	win	"002"	11270	11281	0.43492	0.949745	-1.01209	2.05308	7.3874	28.3238	0.949745	-2.39052	-2.39052	0.350737	2.05308	2.05308	131.634
"016"	"014"	SMF	win	"002"	11297	11317	1.71285	3.19044	2.10731	4.11375	4.15535	7.05667	1.07382	-0.26101	-0.26101	3.19044	4.11375	4.11375	47.202
"016"	"014"	SMF	win	"002"	11608	11640	0.539345	1.35118	0.198595	2.20004	2.44299	7.53139	1.03273	-1.83302	-1.83302	1.35118	2.20004	2.20004	20.8614
"016"	"014"	SMF	win	"002"	11885	11892	0.497082	0.81753	0.884395	3.07846	12.7251	24.8452	0.490524	-1.95416	-1.95416	0.81753	3.07846	3.07846	113.732
"016"	"014"	SMF	win	"002"	11940	11961	1.927	2.43333	0.215417	2.16693	3.59406	5.45672	2.20615	-1.78007	-1.78007	2.43333	2.16693	2.16693	-12.1195
"016"	"014"	SMF	win	"002"	12614	12627	0.847168	1.28795	0.786318	2.22478	4.18194	7.89562	0.775529	-0.714758	-0.714758	1.28795	2.22478	2.22478	96.0166
"016"	"014"	SMF	win	"002"	13749	13768	3.23224	4.00348	1.3509	2.00208	1.53958	2.40969	2.71422	0.474302	0.474302	4.00348	2.00208	2.00208	-20.5724
"016"	"014"	SMF	win	"002"	13963	13984	0.78224	1.78726	0.838023	2.86093	4.74062	21.2797	0.878163	-2.35471	-2.35471	1.78726	2.86093	2.86093	158.389
"016"	"014"	SMF	win	"002"	14152	14175	1.02877	1.75261	0.841618	2.18084	2.06415	3.16177	0.790551	-0.286079	-0.286079	1.75261	2.18084	2.18084	-19.513
"016"	"014"	SMF	win	"002"	14288	14304	2.13126	2.94855	1.40735	3.18636	4.01655	6.62172	1.8268	-0.220215	-0.220215	2.94855	3.18636	3.18636	-49.754
"016"	"014"	SMF	win	"002"	14622	14648	1.40025	1.95626	0.37648	2.20724	2.08737	4.51507	1.4883	-0.610374	-0.610374	1.95626	2.20724	2.20724	-136.382
"016"	"014"	SMF	win	"002"	18002	18014	1.57479	2.22187	1.70196	2.83929	3.71382	6.33787	1.19665	0.413703	0.413703	2.22187	2.83929	2.83929	-54.1619
"016"	"014"	SMF	win	"002"	19221	19254	1.46297	2.35524	0.479332	2.08424	1.90283	2.85785	1.56372	-1.15391	-1.15391	2.35524	2.08424	2.08424	139.357
"016"	"014"	SMF	win	"002"	19321	19334	2.4262	2.72059	0.437526	2.01116	3.82331	7.03829	2.44928	-0.653506	-0.653506	2.72059	2.01116	2.01116	59.2913
"016"	"014"	SMF	win	"002"	19385	19411	1.51898	2.31613	-0.172489	3.30271	4.02045	10.9503	2.31613	-2.11391	-2.11391	2.05294	3.30271	3.30271	-133.655
"016"	"014"	SMF	win	"002"	19794	19808	3.02262	3.75769	1.96775	2.39284	1.00024	1.78902	2.38295	1.64392	1.64392	3.75769	2.39284	2.39284	-15.7174
"016"	"014"	SMF	win	"002"	20631	20639	0.265815	0.502438	0.383083	2.05061	8.545	23.8572	0.336446	-1.79685	-1.79685	0.502438	2.05061	2.05061	157.501
"016"	"014"	SMF	win	"002"	21371	21384	1.17069	1.87695	1.24806	3.87567	7.04444	13.1853	1.07513	-1.03613	-1.03613	1.87695	3.87567	3.87567	77.4205
"016"	"014"	SMF	win	"002"	21606	21613	0.393517	0.731661	1.08576	2.98685	11.1217	22.7361	0.335328	-1.45869	-1.45869	0.731661	2.98685	2.98685	-120.762
"016"	"014"	SMF	win	"002"	22060	22075	4.95414	5.40695	0.698428	2.04898	3.4853	5.35701	4.88135	-0.723387	-0.723387	5.40695	2.04898	2.04898	-2.69394
"016"	"014"	SMF	win	"002"	22130	22144	0.827178	1.39679	0.666774	2.92713	6.29201	14.4071	0.925383	-1.79615	-1.79615	1.39679	2.92713	2.92713	-118.31
"016"	"014"	SMF	win	"002"	22206	22210	0.25319	0.434199	-0.301195	3.81326	30.7749	67.312	0.434199	-3.91431	-3.91431	0.361472	3.81326	3.81326	160.525
"016"	"014"	SMF	win	"002"	23267	23309	2.11313	3.9299	1.38787	2.35483	0.974117	2.18835	1.01145	0.266612	0.266612	3.9299	2.35483	2.35483	46.8381
"016"	"014"	SMF	win	"002"	24040	24061	0.749694	1.61345	-0.312628	2.95171	5.48156	31.9805	1.61345	-3.08728	-3.08728	1.27309	2.95171	2.95171	-188.9
"016"	"014"	SMF	win	"002"	24319	24335	1.31053	1.91523	0.280568	3.68412	7.27867	16.5719	1.70688	-2.50087	-2.50087	1.91523	3.68412	3.68412	82.7318
"016"	"014"	SMF	win	"002"	25292	25305	1.9882	2.57079	1.49835	2.34012	2.39509	3.45857	1.59751	0.680202	0.680202	2.57079	2.34012	2.34012	7.72125
"016"	"014"	SMF	win	"002"	26310	26354	1.04837	1.88575	0.274268	2.30167	1.33594	3.67207	1.30858	-0.702665	-0.702665	1.88575	2.30167	2.30167	137.081
"016"	"014"	SMF	win	"002"	26786	26817	1.95249	3.03512	0.923294	2.21329	1.51008	2.74551	1.60832	-0.201466	-0.201466	3.03512	2.21329	2.21329	10.2354
"016"	"014"	SMF	win	"002"	29717	29750	1.13897	2.71536	1.19669	2.81018	2.32916	5.10042	0.722117	-1.16231	-1.16231	2.71536	2.81018	2.81018	-147.7
"016"	"014"	SMF	win	"002"	31374	31399	0.998143	2.09274	1.28454	2.0044	2.05517	7.42121	0.456133	-0.667053	-0.667053	2.09274	2.0044	2.0044	-107.368
"016"	"014"	SMF	win	"002"	32437	32452	0.64945	1.21002	-0.118163	3.06056	7.66522	34.5297	1.21002	-3.07096	-3.07096	1.11568	3.06056	3.06056	-195.426
"016"	"014"	SMF	win	"002"	32476	32499	1.2287	2.07539	0.319567	2.96108	4.86669	9.30598	1.69349	-2.89906	-2.89906	2.07539	2.96108	2.96108	71.2084
"016"	"014"	SMF	win	"002"	32793	32805	0.437154	0.754814	0.0750097	2.30044	6.97845	24.1784	0.707487	-2.24047	-2.24047	0.754814	2.30044	2.30044	163.199
"016"	"014"	SMF	win	"002"	32812	32824	2.21389	2.9015	2.26664	2.35967	0.227649	0.565255	1.54242	2.21133	2.21133	2.9015	2.35967	2.35967	3.62413
"016"	"014"	SMF	win	"002"	34641	34666	3.74022	4.99323	1.79842	2.359	0.874272	1.38597	2.74483	1.22382	1.22382	4.99323	2.359	2.359	-28.8238
"016"	"014"	SMF	win	"002"	34847	34861	2.01531	2.59341	1.40197	2.09891	1.86248	2.69955	1.61213	0.70443	0.70443	2.59341	2.09891	2.09891	5.72463
"016"	"014"	SMF	win	"002"	35885	35908	0.672564	1.59346	1.2228	2.07176	2.52952	13.0455	0.153394	-0.9591	-0.9591	1.59346	2.07176	2.07176	-165.694
"016"	"014"	SMF	win	"002"	36305	36314	0.688527	1.26819	1.12209	4.03125	14.295	36.2966	0.728971	-3.13643	-3.13643	1.26819	4.03125	4.03125	125.099
"016"	"014"	SMF	win	"002"	36682	36693	0.697626	0.97197	0.353607	2.09679	5.66892	10.8263	0.779851	-1.2987	-1.2987	0.97197	2.09679	2.09679	-90.5247
"016"	"014"	SMF	win	"002"	37643	37658	2.09485	2.6777	0.970751	2.39906	3.78364	6.76278	1.94527	-0.630524	-0.630524	2.6777	2.39906	2.39906	66.3022
"016"	"014"	SMF	win	"002"	37689	37706	2.1597	2.69797	-0.105136	2.73978	6.65003	12.2578	2.69797	-3.24395	-3.24395	2.61654	2.73978	2.73978	-84.0224
"016"	"014"	SMF	win	"002"	38465	38479	3.0946	3.67702	1.21067	2.31673	3.20551	5.40277	2.82473	-0.0777267	-0.0777267	3.67702	2.31673	2.31673	36.2826
"016"	"014"	SMF	win	"002"	39403	39420	1.81258	2.41364	0.874807	2.26065	3.12272	5.34152	1.66913	-0.557568	-0.557568	2.41364	2.26065	2.26065	23.02
"016"	"014"	SMF	win	"002"	42436	42468	0.763611	1.70266	0.604482	2.12611	1.88319	2.73963	0.73388	-0.979394	-0.979394	1.70266	2.12611	2.12611	-106.318
"016"	"014"	SMF	win	"002"	42539	42555	1.056	1.42991	0.0398548	2.12622	5.08764	11.5482	1.39399	-2.20873	-2.20873	1.42991	2.12622	2.12622	-91.0981
"016"	"014"	SMF	win	"002"	44983	44995	1.31888	1.98093	1.73355	2.82617	3.88957	6.98219	0.932125	0.314992	0.314992	1.98093	2.82617	2.82617	-41.123
"016"	"014"	SMF	win	"002"	45140	45169	2.69689	4.01693	1.15877	3.35894	2.45929	4.52675	2.35454	-0.333356	-0.333356	4.01693	3.35894	3.35894	-25.6043
"016"	"014"	SMF	win	"002"	45863	45873	0.557337	0.986318	1.20727	2.38529	4.92004	9.28775	0.373827	-0.324342	-0.324342	0.986318	2.38529	2.38529	79.3167
"016"	"014"	SMF	win	"002"	47845	47852	0.479792	0.76225	0.884053	2.61143	9.988	18.3188	0.439033	-1.33386	-1.33386	0.76225	2.61143	2.61143	103.032
"016"	"014"	SMF	win	"002"	48787	48794	0.636058	1.22376	-1.38436	4.096	23.8222	63.2798	1.22376	-5.53695	-5.53695	0.707761	4.096	4.096	145.091
"016"	"014"	SMF	win	"002"	49071	49094	2.85529	3.58114	0.80196	2.00693	2.04142	2.89956	2.65765	-0.44202	-0.44202	3.58114	2.00693	2.00693	26.6532
"016"	"014"	SMF	win	"002"	49147	49163	1.19462	2.02633	1.87482	2.45148	1.26527	2.26961	0.528281	1.37229	1.37229	2.02633	2.45148	2.45148	-4.14082
"016"	"014"	SMF	win	"002"	50574	50608	2.00359	3.30341	1.14241	2.35423	1.41016	2.68649	1.36032	-0.107849	-0.107849	3.30341	2.35423	2.35423	-78.0906
"016"	"014"	SMF	win	"002"	51306	51328	1.08974	1.97493	1.01383	2.51256	2.57258	4.85868	0.860468	-0.453346	-0.453346	1.97493	2.51256	2.51256	70.7525
"016"	"014"	SMF	win	"002"	51532	51550	3.00063	3.7115	1.12437	2.4487	2.59102	4.13217	2.70447	-0.00866924	-0.00866924	3.7115	2.4487	2.4487	-11.1424
"016"	"014"	SMF	win	"002"	52573	52591	0.955212	2.21015	1.70701	3.62191	6.22245	23.8334	0.621305	-2.31071	-2.31071	2.21015	3.62191	3.62191	177.31
"016"	"014"	SMF	win	"002"	52684	52694	0.734654	1.15524	0.9774	2.73902	6.53078	13.0278	0.663645	-0.892476	-0.892476	1.15524	2.73902	2.73902	99.2291
"016"	"014"	SMF	win	"002"	52757	52771	1.87287	2.21097	0.321053	2.21088	4.56861	8.54471	1.9957	-1.21556	-1.21556	2.21097	2.21088	2.21088	-71.6752
"016"	"014"	SMF	win	"002"	53045	53066	1.15422	1.72676	0.498641	2.13106	3.46764	7.83284	1.18963	-1.68408	-1.68408	1.72676	2.13106	2.13106	-187.199
"016"	"014"	SMF	win	"002"	53084	53103	2.16145	2.6619	0.49708	2.06182	2.95519	5.09353	2.19413	-0.892985	-0.892985	2.6619	2.06182	2.06182	-24.1472
"016"	"014"	SMF	win	"002"	55168	55186	1.39421	1.82821	0.388369	2.016	3.2029	5.52464	1.4845	-1.0214	-1.0214	1.82821	2.016	2.016	68.9907
"016"	"014"	SMF	win	"002"	55752	55755	0.161988	0.298446	-0.593588	3.04438	30.3807	57.3999	0.298446	-3.05389	-3.05389	0.176849	3.04438	3.04438	-167.484
"016"	"014"	SMF	win	"002"	55784	55797	1.23533	1.72183	0.784608	2.82651	5.42726	9.98802	1.21951	-0.975933	-0.975933	1.72183	2.82651	2.82651	-80.6327
"016"	"014"	SMF	win	"002"	56604	56613	1.01864	1.51295	1.29309	3.57005	9.68724	17.5886	0.923484	-1.27372	-1.27372	1.51295	3.57005	3.57005	-87.5542
"022"	"014"	SMF	win	"002"	4	8	0.47645	0.729726	2.14878	2.91311	9.91971	17.3079	0.273961	0.832072	0.832072	0.729726	2.91311	2.91311	53.6849
"022"	"014"	SMF	win	"002"	34	57	0.743938	1.29912	0.157688	2.14556	3.53861	6.01201	1.11093	-2.10521	-2.10521	1.29912	2.14556	2.14556	13.2643
"022"	"014"	SMF	win	"002"	2479	2495	0.777778	1.48147	0.711009	3.12476	5.85274	15.5593	0.908787	-1.85847	-1.85847	1.48147	3.12476	3.12476	-115.072
"022"	"014"	SMF	win	"002"	2531	2551	0.752182	1.66188	-0.747935	2.99725	5.2434	30.8615	1.66188	-2.50567	-2.50567	0.863934	2.99725	2.99725	-121.668
"022"	"014"	SMF	win	"002"	2745	2766	1.43708	2.26564	0.562172	2.946	4.81465	8.32401	1.66163	-2.34859	-2.34859	2.26564	2.946	2.946	-56.8832
"022"	"014"	SMF	win	"002"	2897	2939	1.81658	2.52793	-0.0182356	2.49032	1.70855	4.36	2.52793	-1.1878	-1.1878	2.45614	2.49032	2.49032	-91.0619
"022"	"014"	SMF	win	"002"	2964	2993	2.8799	3.75164	0.520287	2.3268	2.60218	3.91312	2.9897	-1.57159	-1.57159	3.75164	2.3268	2.3268	115.72
"022"	"014"	SMF	win	"002"	3783	3786	0.303032	0.497623	-0.454376	5.8926	57.8704	97.836	0.497623	-5.86227	-5.86227	0.40515	5.8926	5.8926	-171.414
"022"	"014"	SMF	win	"002"	3812	3831	0.654656	1.29856	-0.451933	2.04006	4.39134	11.8793	1.29856	-2.34206	-2.34206	0.85398	2.04006	2.04006	-90.183
"022"	"014"	SMF	win	"002"	4625	4632	0.280977	0.43245	0.0167549	2.03259	10.5377	25.4495	0.421297	-2.18965	-2.18965	0.43245	2.03259	2.03259	142.03
"022"	"014"	SMF	win	"002"	5265	5292	0.693973	1.30361	0.420644	2.14618	2.0082	4.69963	0.751544	-0.679798	-0.679798	1.30361	2.14618	2.14618	-37.2527
"022"	"014"	SMF	win	"002"	5613	5628	0.691642	1.30353	0.946953	2.89584	4.50237	8.17993	0.600757	-0.715623	-0.715623	1.30353	2.89584	2.89584	55.3583
"022"	"014"	SMF	win	"002"	6575	6586	1.80574	2.79146	-1.83947	2.79545	15.0538	29.6614	2.79146	-6.24547	-6.24547	1.77497	2.79545	2.79545	-107.264
"022"	"014"	SMF	win	"002"	6710	6735	0.722511	1.96433	1.18812	3.70193	3.34089	6.73806	0.496202	-0.650435	-0.650435	1.96433	3.70193	3.70193	152.417
"022"	"014"	SMF	win	"002"	7195	7209	1.08517	1.55321	-0.322248	2.57847	6.69135	15.0806	1.55321	-2.4429	-2.4429	1.30781	2.57847	2.57847	86.673
"022"	"014"	SMF	win	"002"	9785	9798	2.21101	2.79038	1.60982	2.10798	1.3754	2.23643	1.74517	1.14811	1.14811	2.79038	2.10798	2.10798	-20.7088
"022"	"014"	SMF	win	"002"	10255	10262	0.490838	1.09385	-2.415	2.12154	15.515	46.3159	1.09385	-4.02739	-4.02739	0.169704	2.12154	2.12154	-145.445
"022"	"014"	SMF	win	"002"	10274	10295	1.16674	2.35336	1.68641	2.97585	3.23971	7.85761	0.55772	-0.572639	-0.572639	2.35336	2.97585	2.97585	-46.3873
"022"	"014"	SMF	win	"002"	10623	10626	0.22255	0.340422	0.191714	4.44484	41.8087	63.9974	0.316511	-4.00482	-4.00482	0.340422	4.44484	4.44484	-162.897
"022"	"014"	SMF	win	"002"	10647	10691	0.831709	1.93719	0.236167	2.38296	2.10746	3.29398	1.40635	-2.35059	-2.35059	1.93719	2.38296	2.38296	-9.21379
"022"	"014"	SMF	win	"002"	11060	11068	0.406108	0.746461	0.916177	2.58728	9.06178	19.8802	0.360958	-1.4737	-1.4737	0.746461	2.58728	2.58728	109.032
"022"	"014"	SMF	win	"002"	11289	11298	0.39904	0.799588	1.23217	2.34137	5.97756	12.2951	0.224858	-0.624693	-0.624693	0.799588	2.34137	2.34137	-108.617
"022"	"014"	SMF	win	"002"	11479	11523	2.84071	3.7434	0.277764	2.1723	1.40674	2.8557	3.14818	-0.986078	-0.986078	3.7434	2.1723	2.1723	-21.9297
"022"	"014"	SMF	win	"002"	11550	11570	2.01195	2.78826	-0.0741335	3.70511	6.96724	14.3239	2.78826	-3.61925	-3.61925	2.70844	3.70511	3.70511	-115.704
"022"	"014"	SMF	win	"002"	14456	14504	1.28614	3.15807	1.05057	3.0233	1.30033	3.19271	0.655722	-0.164466	-0.164466	3.15807	3.0233	3.0233	7.08348
"022"	"014"	SMF	win	"002"	15361	15381	0.870388	1.89543	1.38792	2.62679	3.08469	8.36237	0.488362	-0.616763	-0.616763	1.89543	2.62679	2.62679	136.658
"022"	"014"	SMF	win	"002"	15384	15388	2.5518	2.8149	2.62995	2.64185	0.0728848	0.155053	2.28915	2.62401	2.62401	2.8149	2.64185	2.64185	-0.853613
"022"	"014"	SMF	win	"002"	15453	15489	0.919337	2.3561	0.919814	2.48485	2.08348	6.45229	0.682568	-1.36644	-1.36644	2.3561	2.48485	2.48485	-85.6371
"022"	"014"	SMF	win	"002"	15646	15666	0.552423	1.05313	0.301343	2.2141	3.37089	8.35451	0.759171	-1.31823	-1.31823	1.05313	2.2141	2.2141	-55.1615
"022"	"014"	SMF	win	"002"	15778	15788	0.822216	1.50316	1.60635	4.12603	10.4661	22.3517	0.682341	-1.61838	-1.61838	1.50316	4.12603	4.12603	-138.234
"022"	"014"	SMF	win	"002"	15806	15812	4.54763	4.86892	2.12719	2.17601	0.259445	0.421136	4.23091	2.08402	2.08402	4.86892	2.17601	2.17601	6.05721
"022"	"014"	SMF	win	"002"	17627	17640	2.80561	3.18277	0.652165	2.00959	3.97079	6.34382	2.7576	-0.751467	-0.751467	3.18277	2.00959	2.00959	47.9408
"022"	"014"	SMF	win	"002"	17844	17855	0.873787	1.31659	1.22287	2.21168	3.47155	5.95099	0.641402	0.130343	0.130343	1.31659	2.21168	2.21168	67.1168
"022"	"014"	SMF	win	"002"	17937	17956	3.85669	4.6972	1.41088	2.46516	1.87238	3.41851	3.36253	0.583526	0.583526	4.6972	2.46516	2.46516	-24.9443
"022"	"014"	SMF	win	"002"	18050	18072	1.90216	2.31223	-0.00117374	2.05892	3.21481	6.05529	2.31223	-1.64803	-1.64803	2.30071	2.05892	2.05892	-91.0871
"022"	"014"	SMF	win	"002"	19784	19797	1.559	2.02522	0.538955	3.00897	6.77434	12.4723	1.68068	-1.7174	-1.7174	2.02522	3.00897	3.00897	-80.285
"022"	"014"	SMF	win	"002"	19812	19821	4.20654	4.66535	1.9649	2.16818	0.850262	1.29124	3.78066	1.74572	1.74572	4.66535	2.16818	2.16818	-2.24699
"022"	"014"	SMF	win	"002"	19883	19892	0.930526	2.10996	-3.74046	3.73033	19.3392	68.2605	2.10996	-5.97558	-5.97558	0.293787	3.73033	3.73033	-156.317
"022"	"014"	SMF	win	"002"	19914	19920	0.382751	0.650215	0.630972	3.2363	17.0256	34.884	0.44187	-2.69426	-2.69426	0.650215	3.2363	3.2363	140.727
"022"	"014"	SMF	win	"002"	19938	19948	1.44758	2.0246	1.05308	4.16679	11.6607	22.8114	1.49202	-2.31661	-2.31661	2.0246	4.16679	4.16679	-94.8369
"022"	"014"	SMF	win	"002"	20733	20753	2.14642	2.99577	1.33905	2.46354	1.8467	3.48299	1.6642	0.512525	0.512525	2.99577	2.46354	2.46354	-27.421
"022"	"014"	SMF	win	"002"	20958	20963	0.377555	0.753364	1.24423	4.55113	28.9399	69.644	0.389496	-4.14319	-4.14319	0.753364	4.55113	4.55113	-160.989
"022"	"014"	SMF	win	"002"	21394	21409	0.688549	1.35695	1.10673	2.5668	4.25859	9.27924	0.514469	-0.842339	-0.842339	1.35695	2.5668	2.5668	-105.288
"022"	"014"	SMF	win	"002"	21514	21530	2.28184	2.60871	0.0178834	2.20219	4.96131	8.39835	2.59801	-2.01643	-2.01643	2.60871	2.20219	2.20219	78.4387
"022"	"014"	SMF	win	"002"	21744	21780	1.3362	3.1486	1.55048	2.57925	2.02478	12.0771	0.315087	-1.17194	-1.17194	3.1486	2.57925	2.57925	96.9871
"022"	"014"	SMF	win	"002"	21791	21797	4.83265	5.18783	2.35321	2.40808	0.282236	0.478286	4.4823	2.31181	2.31181	5.18783	2.40808	2.40808	-8.50941
"022"	"014"	SMF	win	"002"	22775	22784	0.462372	0.864574	0.995272	2.56528	7.84708	19.5751	0.395998	-1.4048	-1.4048	0.864574	2.56528	2.56528	111.952
"022"	"014"	SMF	win	"002"	24029	24058	1.99313	3.01156	1.07316	2.31117	1.26276	2.72066	1.47048	0.422884	0.422884	3.01156	2.31117	2.31117	-8.21867
"022"	"014"	SMF	win	"002"	24178	24184	0.664083	0.876188	-0.403425	2.50355	16.4931	29.5213	0.876188	-3.22958	-3.22958	0.753264	2.50355	2.50355	99.7042
"022"	"014"	SMF	win	"002"	26463	26478	0.799455	1.92119	2.30995	3.51849	5.70362	24.03	0.134587	-1.10039	-1.10039	1.92119	3.51849	3.51849	131.606
"022"	"014"	SMF	win	"002"	27910	27940	1.71556	2.60189	0.294976	3.1131	3.18459	6.19652	2.177	-1.82051	-1.82051	2.60189	3.1131	3.1131	111.304
"022"	"014"	SMF	win	"002"	27968	27998	3.68977	5.3141	1.21515	3.0339	3.16467	7.12397	3.45946	-1.865	-1.865	5.3141	3.0339	3.0339	-67.0965
"022"	"014"	SMF	win	"002"	28103	28111	0.507763	0.855189	-0.4862	2.75927	13.9543	33.5347	0.855189	-3.52225	-3.52225	0.656181	2.75927	2.75927	-146.233
"022"	"014"	SMF	win	"002"	28181	28192	0.762671	1.44478	0.796105	4.19507	13.1727	39.1202	0.978971	-3.71906	-3.71906	1.44478	4.19507	4.19507	-143.08
"022"	"014"	SMF	win	"002"	28289	28298	0.408819	0.913575	1.54615	2.53533	9.03209	32.2059	0.153439	-1.96084	-1.96084	0.913575	2.53533	2.53533	-170.775
"022"	"014"	SMF	win	"002"	28708	28732	0.827433	2.04664	-0.853285	2.18406	4.4838	16.0271	2.04664	-3.42234	-3.42234	1.01102	2.18406	2.18406	231.372
"022"	"014"	SMF	win	"002"	29252	29296	2.18776	3.95696	0.948468	2.85871	1.49545	3.71327	1.88195	-0.50253	-0.50253	3.95696	2.85871	2.85871	-71.7684
"022"	"014"	SMF	win	"002"	29887	29911	0.658435	1.00161	0.0321117	2.09191	2.44091	8.29528	0.989433	-0.968508	-0.968508	1.00161	2.09191	2.09191	-161.233
"022"	"014"	SMF	win	"002"	32154	32163	0.49658	0.784839	0.598947	2.09555	6.91484	14.4776	0.502787	-1.37138	-1.37138	0.784839	2.09555	2.09555	-104.547
"022"	"014"	SMF	win	"002"	32170	32178	1.90198	2.36509	2.21505	2.49246	1.29794	1.90959	1.47821	1.91224	1.91224	2.36509	2.49246	2.49246	19.7891
"022"	"014"	SMF	win	"002"	34286	34294	0.517912	0.892586	1.32858	2.68742	6.68843	11.6749	0.353955	-0.298024	-0.298024	0.892586	2.68742	2.68742	89.1058
"022"	"014"	SMF	win	"002"	35093	35140	1.72067	3.40548	0.867302	2.72746	1.42184	2.62227	1.37545	-0.675859	-0.675859	3.40548	2.72746	2.72746	5.75493
"022"	"014"	SMF	win	"002"	35182	35197	1.23766	1.79763	-0.325518	2.59601	7.18786	15.9413	1.79763	-3.16166	-3.16166	1.55147	2.59601	2.59601	-106.251
"022"	"014"	SMF	win	"002"	35721	35744	0.467945	1.22813	0.710637	2.13159	2.56977	5.95666	0.40465	-0.954263	-0.954263	1.22813	2.13159	2.13159	174.694
"022"	"014"	SMF	win	"002"	35913	35937	0.954587	1.96097	1.31266	2.19906	1.59029	2.97626	0.380264	0.205144	0.205144	1.96097	2.19906	2.19906	64.2066
"022"	"014"	SMF	win	"002"	35960	35970	1.6279	2.1844	0.673662	4.91471	14.9872	28.9882	1.85471	-3.34007	-3.34007	2.1844	4.91471	4.91471	-96.1716
"022"	"014"	SMF	win	"002"	36332	36341	0.350509	0.678931	0.700888	2.25057	7.51266	19.0828	0.347035	-1.51157	-1.51157	0.678931	2.25057	2.25057	-134.036
"022"	"014"	SMF	win	"002"	36748	36768	0.977448	1.95369	1.3334	2.94031	3.05169	5.34869	0.620178	-0.265361	-0.265361	1.95369	2.94031	2.94031	-8.43315
"022"	"014"	SMF	win	"002"	36867	36877	0.700916	1.08822	-0.550397	2.31139	9.06721	20.5228	1.08822	-2.67992	-2.67992	0.793823	2.31139	2.31139	-97.8174
"022"	"014"	SMF	win	"002"	37094	37122	3.39446	4.81533	1.33237	3.39828	2.54776	4.19008	2.96099	-0.297634	-0.297634	4.81533	3.39828	3.39828	-28.595
"022"	"014"	SMF	win	"002"	41948	41971	0.765191	1.93345	1.36917	2.89754	3.23456	9.46155	0.338277	-0.99227	-0.99227	1.93345	2.89754	2.89754	-119.457
"022"	"014"	SMF	win	"002"	42867	42890	0.346234	1.06545	0.643817	2.37235	2.7075	5.1373	0.330005	-0.889434	-0.889434	1.06545	2.37235	2.37235	15.5941
"022"	"014"	SMF	win	"002"	43306	43344	2.32666	3.21951	-0.206108	2.46259	2.08402	5.83871	3.21951	-1.59855	-1.59855	2.79575	2.46259	2.46259	-78.7903
"022"	"014"	SMF	win	"002"	44190	44201	0.687251	0.929813	-0.0583665	2.03229	7.06234	14.3921	0.929813	-2.21392	-2.21392	0.899831	2.03229	2.03229	-91.0084
"022"	"014"	SMF	win	"002"	45975	45988	0.777951	1.42197	1.69068	2.28918	2.23322	4.27065	0.313431	0.732187	0.732187	1.42197	2.28918	2.28918	-72.6937
"022"	"014"	SMF	win	"002"	46024	46055	1.96881	3.24397	0.836851	2.81036	2.58333	5.53691	1.94231	-1.3216	-1.3216	3.24397	2.81036	2.81036	-106.942
"022"	"014"	SMF	win	"002"	46128	46137	0.660926	1.0235	-0.306478	3.13597	13.0214	30.8689	1.0235	-3.37896	-3.37896	0.876353	3.13597	3.13597	-124.953
"022"	"014"	SMF	win	"002"	46183	46190	0.54934	0.810197	0.492037	2.97571	13.3143	26.2237	0.628502	-2.33018	-2.33018	0.810197	2.97571	2.97571	106.898
"022"	"014"	SMF	win	"002"	46210	46231	1.85275	2.70097	0.957047	2.4857	3.03616	5.37779	1.68901	-0.848159	-0.848159	2.70097	2.4857	2.4857	-83.4385
"022"	"014"	SMF	win	"002"	48872	48900	1.5697	3.17905	1.56895	3.45778	2.67299	3.91475	0.980461	-0.411893	-0.411893	3.17905	3.45778	3.45778	19.8219
"022"	"014"	SMF	win	"002"	49779	49796	0.46769	0.928553	0.624943	2.29347	2.85796	7.32471	0.416352	-0.286865	-0.286865	0.928553	2.29347	2.29347	47.8327
"022"	"014"	SMF	win	"002"	49893	49899	0.199122	0.465845	1.06558	2.3492	10.2138	28.435	0.121691	-1.34586	-1.34586	0.465845	2.3492	2.3492	-180.533
"022"	"014"	SMF	win	"002"	50362	50375	0.756136	1.26954	1.11663	2.32912	3.43134	6.04814	0.543776	-0.0971979	-0.0971979	1.26954	2.32912	2.32912	62.2192
"022"	"014"	SMF	win	"002"	53872	53888	1.12927	1.88395	1.53799	2.31944	2.14708	3.79894	0.646975	0.492689	0.492689	1.88395	2.31944	2.31944	-83.0534
"022"	"014"	SMF	win	"002"	54410	54433	3.60519	4.78174	1.43883	2.64395	2.63692	5.19591	3.10785	-0.531557	-0.531557	4.78174	2.64395	2.64395	-28.8089
"018"	"078"	CMF	win	"002"	208	234	3.35849	4.03664	0.109397	2.08394	3.46631	6.68442	3.87596	-2.593	-2.593	4.03664	2.08394	2.08394	83.5083
"018"	"078"	CMF	win	"002"	470	490	0.87242	1.73281	1.14629	2.72281	2.73572	5.67555	0.593624	-0.15271	-0.15271	1.73281	2.72281	2.72281	66.2815
"018"	"078"	CMF	win	"002"	743	780	2.61668	3.56769	0.463364	2.45576	1.74087	3.55932	2.72744	-0.848946	-0.848946	3.56769	2.45576	2.45576	7.13164
"018"	"078"	CMF	win	"002"	1277	1297	2.41493	3.39096	1.34366	2.78466	2.93336	5.37099	2.04217	-0.295482	-0.295482	3.39096	2.78466	2.78466	-50.8035
"018"	"078"	CMF	win	"002"	2392	2417	1.6483	2.61266	1.3452	2.00232	0.884989	1.56945	0.935137	0.849045	0.849045	2.61266	2.00232	2.00232	-13.9095
"018"	"078"	CMF	win	"002"	2461	2479	1.23331	1.99804	-0.481697	2.74873	6.18916	14.9814	1.99804	-3.12796	-3.12796	1.54973	2.74873	2.74873	-141.421
"018"	"078"	CMF	win	"002"	3646	3660	0.63641	1.03011	0.393738	2.14736	4.79978	10.5656	0.751917	-1.45756	-1.45756	1.03011	2.14736	2.14736	-97.9783
"018"	"078"	CMF	win	"002"	3733	3753	1.15199	1.86694	0.459879	2.51624	4.47509	9.96356	1.39225	-2.19081	-2.19081	1.86694	2.51624	2.51624	73.0619
"018"	"078"	CMF	win	"002"	3757	3766	2.94837	3.5446	2.61186	2.73189	0.449388	0.670162	2.36975	2.50781	2.50781	3.5446	2.73189	2.73189	23.7947
"018"	"078"	CMF	win	"002"	4053	4065	0.67863	0.912036	-0.115881	2.16687	5.75271	9.61286	0.912036	-1.56912	-1.56912	0.819068	2.16687	2.16687	-96.188
"018"	"078"	CMF	win	"002"	4070	4073	0.719441	1.36852	4.33212	16.2395	98.6575	189.115	0.75371	-7.68907	-7.68907	1.36852	16.2395	16.2395	172.678
"018"	"078"	CMF	win	"002"	4079	4081	0.512881	0.751743	-0.64763	11.5957	165.898	257.588	0.689299	-14.1631	-14.1631	0.751743	11.5957	11.5957	177.07
"018"	"078"	CMF	win	"002"	4087	4091	2.48756	3.17272	5.68949	12.766	50.1792	83.2125	2.13493	0.858701	0.858701	3.17272	12.766	12.766	0.108314
"018"	"078"	CMF	win	"002"	4276	4301	1.39419	2.38013	1.24625	2.01283	1.29033	2.24245	0.818716	0.334441	0.334441	2.38013	2.01283	2.01283	18.8499
"018"	"078"	CMF	win	"002"	4762	4770	0.423692	0.892771	1.32083	3.27868	11.0977	30.2202	0.336474	-1.7976	-1.7976	0.892771	3.27868	3.27868	142.697
"018"	"078"	CMF	win	"002"	5840	5849	0.33956	0.656417	0.695912	2.19575	7.04474	17.4637	0.330079	-1.34794	-1.34794	0.656417	2.19575	2.19575	-125.268
"018"	"078"	CMF	win	"002"	6950	6963	1.31398	1.77163	-0.296381	2.59009	8.23397	15.8646	1.77163	-3.1518	-3.1518	1.57823	2.59009	2.59009	96.7572
"018"	"078"	CMF	win	"002"	8679	8720	1.27326	2.43055	0.485326	2.29606	1.58518	3.07799	1.44275	-1.03857	-1.03857	2.43055	2.29606	2.29606	-144.792
"018"	"078"	CMF	win	"002"	8987	8998	0.884938	1.22402	-0.248568	2.32779	8.38402	17.0786	1.22402	-2.70167	-2.70167	1.08377	2.32779	2.32779	-96.6809
"018"	"078"	CMF	win	"002"	9042	9062	2.23918	3.27974	1.03563	3.83056	5.14944	9.05134	2.24939	-1.56481	-1.56481	3.27974	3.83056	3.83056	114.643
"018"	"078"	CMF	win	"002"	9752	9759	0.0752322	0.289857	0.81274	3.10931	9.0183	19.9943	0.0379983	-0.453864	-0.453864	0.289857	3.10931	3.10931	-308.693
"018"	"078"	CMF	win	"002"	9766	9769	0.171849	0.305912	-0.794542	2.18634	27.5956	46.6965	0.305912	-3.84366	-3.84366	0.196427	2.18634	2.18634	163.011
"018"	"078"	CMF	win	"002"	9774	9778	0.554264	0.729524	1.49102	2.69958	8.92352	13.4164	0.441243	0.514798	0.514798	0.729524	2.69958	2.69958	0.80907
"018"	"078"	CMF	win	"002"	9784	9791	0.331727	0.530741	-0.176241	2.74679	16.9815	25.0785	0.530741	-4.01295	-4.01295	0.501231	2.74679	2.74679	-20.2455
"018"	"078"	CMF	win	"002"	10069	10074	0.219616	0.459906	1.23388	3.16704	12.8009	24.1526	0.152139	-0.758125	-0.758125	0.459906	3.16704	3.16704	111.544
"018"	"078"	CMF	win	"002"	10092	10097	0.303691	0.460604	1.13701	1.82038	4.1033	6.69551	0.18581	0.690347	0.690347	0.460604	1.82038	1.82038	0.0443583
"018"	"078"	CMF	win	"002"	10141	10159	0.752391	1.70208	1.60486	3.39384	3.54724	6.16184	0.265805	0.0247345	0.0247345	1.70208	3.39384	3.39384	90.4523
"018"	"078"	CMF	win	"002"	10165	10168	1.18028	2.10011	5.16381	22.8114	156.904	310.893	1.30975	-14.4495	-14.4495	2.10011	22.8114	22.8114	-162.379
"018"	"078"	CMF	win	"002"	10174	10177	1.01793	1.78805	-4.5777	12.2597	154.546	256.839	1.78805	-21.3911	-21.3911	1.13126	12.2597	12.2597	157.5
"018"	"078"	CMF	win	"002"	10181	10182	3.05647	3.2542	7.88745	8.01907	3.47446	4.0584	2.85874	7.75583	7.75583	3.2542	8.01907	8.01907	0.259212
"018"	"078"	CMF	win	"002"	10187	10189	5.48533	5.98231	9.68886	12.8952	45.9089	60.686	5.04783	6.82657	6.82657	5.98231	12.8952	12.8952	0.316171
"018"	"078"	CMF	win	"002"	10195	10201	2.23815	3.88543	-7.56287	2.98322	88.156	168.757	3.88543	-26.8792	-26.8792	1.91849	2.98322	2.98322	12.6714
"018"	"078"	CMF	win	"002"	10258	10264	4.86724	5.51317	2.81174	7.86542	25.5268	45.4054	4.69482	-1.33185	-1.33185	5.51317	7.86542	7.86542	2.47335
"018"	"078"	CMF	win	"002"	10272	10282	4.00901	5.01836	0.464887	19.0753	51.3155	120.567	5.01836	-8.5641	-8.5641	4.98526	19.0753	19.0753	5.44677
"018"	"078"	CMF	win	"002"	10328	10334	3.17571	4.65005	6.59399	16.1434	51.923	89.1513	2.67168	-2.68473	-2.68473	4.65005	16.1434	16.1434	0.528258
"018"	"078"	CMF	win	"002"	10448	10493	1.75539	3.62871	1.07324	2.40593	1.55086	3.75808	1.19129	-1.15526	-1.15526	3.62871	2.40593	2.40593	-9.8392
"018"	"078"	CMF	win	"002"	10502	10507	4.98803	5.28218	2.34675	2.37283	0.158498	0.246326	4.69571	2.32613	2.32613	5.28218	2.37283	2.37283	5.99751
"018"	"078"	CMF	win	"002"	11401	11411	2.65607	3.18916	2.00332	2.41686	1.38229	2.18036	2.18955	1.65856	1.65856	3.18916	2.41686	2.41686	-27.3048
"018"	"078"	CMF	win	"002"	11617	11626	0.518591	0.786826	0.181315	2.45166	10.022	23.9277	0.692722	-2.55442	-2.55442	0.786826	2.45166	2.45166	-117.392
"018"	"078"	CMF	win	"002"	11784	11815	1.63853	2.42132	0.315085	2.6109	2.336	4.72478	1.95422	-1.13126	-1.13126	2.42132	2.6109	2.6109	-32.5476
"018"	"078"	CMF	win	"002"	12964	12985	1.54457	2.51243	1.15148	2.5899	3.14004	6.77705	1.2888	-0.863401	-0.863401	2.51243	2.5899	2.5899	116.292
"018"	"078"	CMF	win	"002"	13587	13611	2.16686	3.00398	0.847431	2.73414	2.40222	4.84013	2.00706	-0.258483	-0.258483	3.00398	2.73414	2.73414	45.3711
"018"	"078"	CMF	win	"002"	13918	13949	2.47572	3.61773	0.97053	2.65645	1.73526	3.98701	2.1284	-0.117836	-0.117836	3.61773	2.65645	2.65645	47.9135
"018"	"078"	CMF	win	"002"	14069	14080	0.720631	1.04949	0.152249	2.85797	8.75471	19.7326	0.969812	-2.4047	-2.4047	1.04949	2.85797	2.85797	119.935
"018"	"078"	CMF	win	"002"	14147	14153	0.317654	0.623799	-0.666255	3.1639	18.6091	49.6351	0.623799	-3.38195	-3.38195	0.396345	3.1639	3.1639	-169.327
"018"	"078"	CMF	win	"002"	14826	14837	0.766773	1.35081	0.776991	3.85902	11.0353	27.4301	0.912404	-2.75879	-2.75879	1.35081	3.85902	3.85902	137.557
"018"	"078"	CMF	win	"002"	16434	16454	1.31272	2.3147	1.40899	2.67775	2.98311	5.64093	0.890745	-0.446518	-0.446518	2.3147	2.67775	2.67775	84.8991
"018"	"078"	CMF	win	"002"	17603	17610	0.228314	0.415305	0.275148	2.01853	9.46617	26.7666	0.31109	-1.7922	-1.7922	0.415305	2.01853	2.01853	152.986
"018"	"078"	CMF	win	"002"	18028	18043	1.89984	2.46547	0.705614	3.13548	5.41506	10.0304	1.95058	-1.18377	-1.18377	2.46547	3.13548	3.13548	63.4513
"018"	"078"	CMF	win	"002"	18069	18081	1.06266	1.74618	-0.750461	3.32989	11.5791	27.1145	1.74618	-4.20585	-4.20585	1.27987	3.32989	3.32989	106.288
"018"	"078"	CMF	win	"002"	19352	19372	0.964543	1.93991	-1.08992	2.07857	4.3825	14.8923	1.93991	-2.5188	-2.5188	0.806087	2.07857	2.07857	-122.197
"018"	"078"	CMF	win	"002"	19638	19659	1.04425	1.97304	1.27286	2.3796	2.37427	4.64015	0.626421	-0.230274	-0.230274	1.97304	2.3796	2.3796	92.8197
"018"	"078"	CMF	win	"002"	20456	20471	1.15268	1.72534	0.819485	2.41438	4.42464	8.89334	1.10152	-1.13105	-1.13105	1.72534	2.41438	2.41438	97.4113
"018"	"078"	CMF	win	"002"	20708	20740	3.13088	4.19365	0.789977	2.75441	1.88627	4.6104	2.95037	-0.354996	-0.354996	4.19365	2.75441	2.75441	-129.798
"018"	"078"	CMF	win	"002"	22224	22246	1.00913	1.84774	1.19206	2.01304	1.52051	2.60295	0.533891	0.266588	0.266588	1.84774	2.01304	2.01304	23.1299
"018"	"078"	CMF	win	"002"	23289	23309	2.29241	3.04721	1.16911	2.16503	1.67348	3.37959	1.88373	0.401802	0.401802	3.04721	2.16503	2.16503	-44.2164
"018"	"078"	CMF	win	"002"	24090	24102	1.81381	2.17134	0.547743	2.37131	5.47852	9.06738	1.84594	-1.16491	-1.16491	2.17134	2.37131	2.37131	61.6299
"018"	"078"	CMF	win	"002"	26332	26352	1.07383	1.80749	0.538206	2.71098	4.34405	9.64526	1.26403	-1.84872	-1.84872	1.80749	2.71098	2.71098	115.798
"018"	"078"	CMF	win	"002"	26841	26859	3.05757	3.76835	1.3324	1.99428	1.35825	2.35554	2.57015	0.702745	0.702745	3.76835	1.99428	1.99428	-23.6102
"018"	"078"	CMF	win	"002"	29192	29222	1.81911	3.50696	1.47658	3.4946	2.65418	4.47409	1.29049	-0.614651	-0.614651	3.50696	3.4946	3.4946	-86.7437
"018"	"078"	CMF	win	"002"	29722	29738	1.71166	2.70502	1.63314	3.63443	5.01441	9.83629	1.39168	-0.642635	-0.642635	2.70502	3.63443	3.63443	86.193
"018"	"078"	CMF	win	"002"	31863	31877	1.84044	2.31732	0.564979	2.41231	5.4214	10.1658	1.9118	-1.66496	-1.66496	2.31732	2.41231	2.41231	-87.8134
"018"	"078"	CMF	win	"002"	31964	31980	2.02886	2.51637	0.447086	2.55853	4.7649	8.42191	2.1637	-1.4801	-1.4801	2.51637	2.55853	2.55853	-75.5076
"018"	"078"	CMF	win	"002"	32972	33016	1.88908	3.58282	1.01533	2.27429	1.275	2.23921	1.34041	-0.592167	-0.592167	3.58282	2.27429	2.27429	-47.9562
"018"	"078"	CMF	win	"002"	33078	33093	1.17428	1.63467	-0.303629	2.08878	5.82794	11.4832	1.63467	-2.57094	-2.57094	1.4037	2.08878	2.08878	-100.587
"018"	"078"	CMF	win	"002"	33392	33408	3.24744	3.97985	1.60359	2.19688	1.39803	2.4119	2.69686	1.01023	1.01023	3.97985	2.19688	2.19688	19.466
"018"	"078"	CMF	win	"002"	33757	33771	1.24798	1.9123	1.13675	3.07314	5.29872	9.3384	1.11382	-0.904379	-0.904379	1.9123	3.07314	3.07314	93.3536
"018"	"078"	CMF	win	"002"	33798	33812	1.59443	2.08589	-0.275171	2.61589	7.82861	14.6871	2.08589	-3.2426	-3.2426	1.89519	2.61589	2.61589	-93.3618
"018"	"078"	CMF	win	"002"	33893	33936	1.24569	3.17748	1.13798	2.90978	1.83793	4.53778	0.718333	-1.13433	-1.13433	3.17748	2.90978	2.90978	-151.324
"018"	"078"	CMF	win	"002"	34574	34585	0.894481	1.30092	1.03521	2.15399	3.88738	6.93488	0.729008	-0.189337	-0.189337	1.30092	2.15399	2.15399	67.9668
"018"	"078"	CMF	win	"002"	36775	36789	0.889689	1.68589	0.923483	3.82467	8.59146	23.587	1.02333	-2.6301	-2.6301	1.68589	3.82467	3.82467	-144.739
"018"	"078"	CMF	win	"002"	36988	37003	1.87104	2.28346	0.41856	2.11027	4.41523	7.78995	1.96564	-1.41756	-1.41756	2.28346	2.11027	2.11027	-81.6662
"018"	"078"	CMF	win	"002"	37086	37113	1.8022	3.0788	1.37512	2.54568	1.98361	3.48352	1.2115	-0.227102	-0.227102	3.0788	2.54568	2.54568	54.6586
"018"	"078"	CMF	win	"002"	37717	37737	1.55012	2.19216	0.749773	2.37685	2.67669	5.09967	1.45384	-0.42984	-0.42984	2.19216	2.37685	2.37685	-57.6735
"018"	"078"	CMF	win	"002"	39286	39308	0.713924	1.64902	1.3777	2.07997	2.4059	13.4895	0.099229	-0.693465	-0.693465	1.64902	2.07997	2.07997	150.395
"018"	"078"	CMF	win	"002"	42712	42725	0.886574	2.0714	2.5986	4.29145	9.06075	36.3326	0.30775	-2.10043	-2.10043	2.0714	4.29145	4.29145	-163.221
"018"	"078"	CMF	win	"002"	44179	44194	0.55267	1.34003	1.62174	2.55517	3.79209	11.0169	0.0933883	-0.457602	-0.457602	1.34003	2.55517	2.55517	-109.61
"018"	"078"	CMF	win	"002"	46995	47007	0.813194	1.25567	0.793701	2.44376	5.39759	10.2476	0.774159	-1.06587	-1.06587	1.25567	2.44376	2.44376	93.5915
"018"	"078"	CMF	win	"002"	47278	47288	1.92799	2.357	1.39547	2.37671	3.39253	5.18683	1.66272	0.524359	0.524359	2.357	2.37671	2.37671	-59.8697
"018"	"078"	CMF	win	"002"	47370	47384	1.64986	2.55636	1.82664	3.77035	5.42603	9.04404	1.27321	-0.282181	-0.282181	2.55636	3.77035	3.77035	57.5737
"018"	"078"	CMF	win	"002"	49942	49958	1.53445	1.93944	0.149922	2.27118	5.10243	9.93659	1.8167	-2.07034	-2.07034	1.93944	2.27118	2.27118	-119.028
"018"	"078"	CMF	win	"002"	50422	50435	1.36054	1.98847	0.994391	3.09127	6.8702	13.7252	1.32648	-1.70478	-1.70478	1.98847	3.09127	3.09127	82.2193
"018"	"078"	CMF	win	"002"	51112	51128	0.743653	1.84394	2.07014	3.35365	5.14677	20.794	0.142214	-1.05737	-1.05737	1.84394	3.35365	3.35365	159.295
"018"	"078"	CMF	win	"002"	52697	52733	1.38652	2.31352	0.560507	2.28462	1.68853	3.70309	1.31256	-0.83811	-0.83811	2.31352	2.28462	2.28462	-15.5676
"018"	"078"	CMF	win	"002"	53222	53233	0.67382	1.31264	1.51555	3.02665	7.14798	17.2703	0.446121	-1.25182	-1.25182	1.31264	3.02665	3.02665	-96.7174
"018"	"078"	CMF	win	"002"	55303	55324	3.56186	4.34882	0.912232	2.68268	2.82709	5.16816	3.40193	-0.429926	-0.429926	4.34882	2.68268	2.68268	-34.2292
"024"	"078"	CMF	win	"002"	30	68	0.98778	2.75746	1.27108	3.05729	1.72994	2.59059	0.347786	-0.306479	-0.306479	2.75746	3.05729	3.05729	23.7416
"024"	"078"	CMF	win	"002"	1669	1688	1.19003	2.00184	0.545794	3.48887	5.68259	12.9031	1.48819	-2.20747	-2.20747	2.00184	3.48887	3.48887	150.14
"024"	"078"	CMF	win	"002"	2428	2478	1.85603	3.23451	0.520965	2.77229	1.5279	3.87408	1.94744	-1.12135	-1.12135	3.23451	2.77229	2.77229	-121.214
"024"	"078"	CMF	win	"002"	2662	2678	0.923859	1.63034	0.996299	2.99461	4.50275	9.51351	0.837395	-0.844229	-0.844229	1.63034	2.99461	2.99461	-106.071
"024"	"078"	CMF	win	"002"	2828	2845	4.76548	5.41031	1.26103	2.05518	1.561	2.69023	4.34334	0.650913	0.650913	5.41031	2.05518	2.05518	0.644612
"024"	"078"	CMF	win	"002"	3776	3793	2.79874	3.59902	1.69026	2.22936	1.15708	1.90118	2.16329	1.1883	1.1883	3.59902	2.22936	2.22936	-41.8599
"024"	"078"	CMF	win	"002"	5589	5602	1.33173	1.76907	0.943428	2.01246	3.12033	4.97562	1.15438	-0.176994	-0.176994	1.76907	2.01246	2.01246	62.6344
"024"	"078"	CMF	win	"002"	5616	5628	2.97891	3.46257	1.34464	2.23858	2.50227	3.81633	2.66069	0.632571	0.632571	3.46257	2.23858	2.23858	40.0266
"024"	"078"	CMF	win	"002"	5652	5688	3.18884	4.34768	0.437574	2.34851	2.41831	4.28962	3.54357	-2.13057	-2.13057	4.34768	2.34851	2.34851	-67.6391
"024"	"078"	CMF	win	"002"	6700	6709	0.664372	1.27013	-1.17072	3.11807	14.8863	37.4111	1.27013	-4.34095	-4.34095	0.715491	3.11807	3.11807	-140.099
"024"	"078"	CMF	win	"002"	6732	6755	3.43053	4.48466	1.55748	2.15362	1.24655	2.38375	2.68581	0.657788	0.657788	4.48466	2.15362	2.15362	-32.5004
"024"	"078"	CMF	win	"002"	7056	7076	2.96376	3.58124	0.804214	2.03768	2.17543	3.69416	2.78134	-0.251754	-0.251754	3.58124	2.03768	2.03768	-21.3614
"024"	"078"	CMF	win	"002"	8086	8102	1.03236	1.90389	1.45205	2.72349	4.56697	11.8644	0.708005	-1.16111	-1.16111	1.90389	2.72349	2.72349	84.7209
"024"	"078"	CMF	win	"002"	10298	10310	2.9258	3.52976	1.81014	2.36017	1.67745	2.61907	2.4436	1.26244	1.26244	3.52976	2.36017	2.36017	-42.0284
"024"	"078"	CMF	win	"002"	10469	10484	1.03842	1.82753	-0.977862	2.01327	6.8128	16.3607	1.82753	-3.44281	-3.44281	1.08099	2.01327	2.01327	-104.234
"024"	"078"	CMF	win	"002"	13926	13948	1.47625	2.15538	0.000177167	2.96811	5.29913	11.4093	2.1511	-3.12756	-3.12756	2.15538	2.96811	2.96811	-130.633
"024"	"078"	CMF	win	"002"	15368	15381	0.766392	1.5328	1.36248	3.45938	7.11822	16.9976	0.627087	-1.53052	-1.53052	1.5328	3.45938	3.45938	-120.083
"024"	"078"	CMF	win	"002"	15437	15448	0.771278	1.41896	1.36475	3.5323	8.35951	18.4628	0.650701	-1.49945	-1.49945	1.41896	3.5323	3.5323	-107.203
"024"	"078"	CMF	win	"002"	15469	15489	3.39556	4.25544	1.22036	2.46274	2.57155	3.89507	3.02956	-0.224878	-0.224878	4.25544	2.46274	2.46274	36.553
"024"	"078"	CMF	win	"002"	15548	15556	0.673126	1.20024	1.41542	4.10906	14.1677	30.4093	0.609351	-2.2367	-2.2367	1.20024	4.10906	4.10906	111.134
"024"	"078"	CMF	win	"002"	16880	16900	0.500415	1.47411	1.30672	2.76815	3.20909	8.37458	0.15646	-0.594753	-0.594753	1.47411	2.76815	2.76815	82.6218
"024"	"078"	CMF	win	"002"	17281	17306	0.532911	1.62449	1.12902	2.82849	2.88321	9.7903	0.204299	-0.925529	-0.925529	1.62449	2.82849	2.82849	163.992
"024"	"078"	CMF	win	"002"	17789	17811	1.50336	1.91183	-0.0428303	2.11882	3.20167	5.92411	1.91183	-1.55654	-1.55654	1.84812	2.11882	2.11882	-18.0526
"024"	"078"	CMF	win	"002"	17851	17881	0.778449	1.88604	0.70485	2.38939	2.5232	6.44121	0.81511	-1.52349	-1.52349	1.88604	2.38939	2.38939	-164.524
"024"	"078"	CMF	win	"002"	20199	20211	0.656814	1.08339	0.732869	2.36683	5.47862	10.9061	0.636697	-1.18606	-1.18606	1.08339	2.36683	2.36683	-111.321
"024"	"078"	CMF	win	"002"	20637	20659	2.19711	3.05136	1.17124	2.10562	1.71677	2.80411	1.76017	0.132437	0.132437	3.05136	2.10562	2.10562	50.8648
"024"	"078"	CMF	win	"002"	20847	20875	1.20988	2.22309	-0.576586	2.09204	3.26091	8.27223	2.22309	-2.6381	-2.6381	1.4009	2.09204	2.09204	195.453
"024"	"078"	CMF	win	"002"	20988	20996	0.370145	0.750897	1.13508	2.59636	8.97987	21.5047	0.268185	-1.42804	-1.42804	0.750897	2.59636	2.59636	-128.529
"024"	"078"	CMF	win	"002"	21404	21411	0.299993	0.464439	-0.0949835	2.10938	10.8576	24.4771	0.464439	-2.22132	-2.22132	0.429374	2.10938	2.10938	-140.063
"024"	"078"	CMF	win	"002"	21448	21476	2.11931	3.01679	0.92986	2.09936	1.34274	2.65642	1.72488	0.151836	0.151836	3.01679	2.09936	2.09936	-49.0145
"024"	"078"	CMF	win	"002"	21721	21753	2.71217	4.10995	1.21458	2.41354	1.71443	2.87234	2.15576	-0.413873	-0.413873	4.10995	2.41354	2.41354	-40.2055
"024"	"078"	CMF	win	"002"	24569	24598	1.79741	2.78819	1.04388	2.06253	1.34272	2.02703	1.27532	0.0564067	0.0564067	2.78819	2.06253	2.06253	93.1838
"024"	"078"	CMF	win	"002"	25610	25629	2.13328	3.43503	1.78527	4.09999	4.88968	8.71229	1.73248	-0.793448	-0.793448	3.43503	4.09999	4.09999	-101.059
"024"	"078"	CMF	win	"002"	26458	26470	0.867229	1.52429	1.76788	2.90754	3.48427	5.92411	0.463864	0.638008	0.638008	1.52429	2.90754	2.90754	-82.0468
"024"	"078"	CMF	win	"002"	27817	27840	1.67225	2.44315	0.861167	2.45094	2.27848	4.04429	1.46461	-0.273735	-0.273735	2.44315	2.45094	2.45094	-74.4836
"024"	"078"	CMF	win	"002"	28304	28319	2.96427	3.63845	1.60341	2.1327	1.30922	2.03706	2.43613	1.08532	1.08532	3.63845	2.1327	2.1327	-22.2322
"024"	"078"	CMF	win	"002"	31063	31085	0.853553	1.83229	1.2973	2.21126	2.12459	4.54161	0.389721	-0.233999	-0.233999	1.83229	2.21126	2.21126	116.71
"024"	"078"	CMF	win	"002"	31107	31128	3.29927	4.0301	1.00284	2.11161	1.88001	3.10232	2.98065	0.0372967	0.0372967	4.0301	2.11161	2.11161	-4.69612
"024"	"078"	CMF	win	"002"	31226	31260	1.45293	2.87641	1.28336	2.36746	1.19223	2.09725	0.69674	0.281321	0.281321	2.87641	2.36746	2.36746	-20.2068
"024"	"078"	CMF	win	"002"	31381	31408	2.57837	3.54962	1.11003	2.05018	1.27357	1.97071	2.05362	0.267543	0.267543	3.54962	2.05018	2.05018	7.14594
"024"	"078"	CMF	win	"002"	31506	31516	0.725992	1.17747	-0.703653	2.36549	10.1735	22.4083	1.17747	-3.22483	-3.22483	0.811923	2.36549	2.36549	127.533
"024"	"078"	CMF	win	"002"	32109	32139	1.22926	2.50413	1.31499	2.18307	1.53063	3.30208	0.515788	-0.179794	-0.179794	2.50413	2.18307	2.18307	87.0527
"024"	"078"	CMF	win	"002"	34683	34707	1.10966	2.28029	1.29492	2.7993	2.84341	5.88755	0.712909	-0.755027	-0.755027	2.28029	2.7993	2.7993	-60.3263
"024"	"078"	CMF	win	"002"	34736	34755	5.206	5.97315	1.34033	2.0835	1.45173	2.34743	4.70074	0.632674	0.632674	5.97315	2.0835	2.0835	-26.4954
"024"	"078"	CMF	win	"002"	35047	35091	0.849573	1.54783	0.177326	2.2103	1.36844	4.17272	1.18237	-0.873491	-0.873491	1.54783	2.2103	2.2103	58.0377
"024"	"078"	CMF	win	"002"	35132	35154	2.12119	3.03198	0.804085	3.28289	3.92542	6.73921	2.15921	-1.22142	-1.22142	3.03198	3.28289	3.28289	-72.4653
"024"	"078"	CMF	win	"002"	35997	36036	2.07298	3.60543	1.17965	2.34053	1.1817	1.95266	1.30413	-0.0240371	-0.0240371	3.60543	2.34053	2.34053	57.1754
"024"	"078"	CMF	win	"002"	36220	36256	1.57497	2.87904	0.884014	2.64596	1.66866	3.16004	1.29897	-0.440118	-0.440118	2.87904	2.64596	2.64596	-75.6193
"024"	"078"	CMF	win	"002"	37602	37616	1.32744	1.86588	0.460259	3.35386	7.41683	14.7013	1.5503	-2.20217	-2.20217	1.86588	3.35386	3.35386	-80.0251
"024"	"078"	CMF	win	"002"	37694	37710	1.62371	2.53692	-1.06613	2.53251	7.19641	15.8174	2.53692	-3.56903	-3.56903	1.65597	2.53251	2.53251	105.252
"024"	"078"	CMF	win	"002"	42006	42016	0.827005	1.14929	0.607616	2.31679	6.60303	11.7213	0.839813	-1.30904	-1.30904	1.14929	2.31679	2.31679	-92.799
"024"	"078"	CMF	win	"002"	42865	42872	0.39656	0.847676	-1.36307	2.35964	15.0931	39.6975	0.847676	-3.72609	-3.72609	0.337945	2.35964	2.35964	153.306
"024"	"078"	CMF	win	"002"	43470	43488	2.54492	3.52331	1.86594	2.60583	1.76103	2.87073	1.83917	0.940571	0.940571	3.52331	2.60583	2.60583	19.6163
"024"	"078"	CMF	win	"002"	45051	45084	1.05538	2.42889	1.0563	2.63472	2.01459	3.91799	0.679442	-0.78577	-0.78577	2.42889	2.63472	2.63472	-55.3993
"024"	"078"	CMF	win	"002"	45677	45695	1.38904	2.60296	1.62736	4.13668	5.69412	11.2188	1.12884	-1.26946	-1.26946	2.60296	4.13668	4.13668	-117.147
"024"	"078"	CMF	win	"002"	45742	45765	1.70627	2.67321	-0.211398	3.15062	5.9656	14.1906	2.67321	-3.99999	-3.99999	2.44117	3.15062	3.15062	88.8509
"024"	"078"	CMF	win	"002"	47184	47219	2.51685	3.84492	1.17033	2.22306	1.11001	1.83986	1.79964	0.225029	0.225029	3.84492	2.22306	2.22306	-39.6122
"024"	"078"	CMF	win	"002"	47312	47327	2.01251	2.43342	0.462062	2.01852	4.23759	7.62127	2.07939	-1.37963	-1.37963	2.43342	2.01852	2.01852	-70.3785
"024"	"078"	CMF	win	"002"	48872	48884	0.871372	1.33379	0.305156	3.10467	9.16236	22.0318	1.14116	-2.87772	-2.87772	1.33379	3.10467	3.10467	-108.122
"024"	"078"	CMF	win	"002"	52676	52685	0.360274	0.803669	1.2379	2.38298	8.21635	29.0444	0.200748	-1.72288	-1.72288	0.803669	2.38298	2.38298	-153.409
"024"	"078"	CMF	win	"002"	52721	52734	0.807362	1.06301	0.0161239	2.01531	5.5513	11.7884	1.05532	-1.8772	-1.8772	1.06301	2.01531	2.01531	-95.1934
"024"	"078"	CMF	win	"002"	53296	53324	2.30612	3.70244	1.49952	2.888	1.71731	3.3341	1.61052	0.401724	0.401724	3.70244	2.888	2.888	-20.3017
"024"	"078"	CMF	win	"002"	54362	54373	0.437279	0.816016	0.928076	2.00183	3.92582	7.6804	0.300551	-0.352971	-0.352971	0.816016	2.00183	2.00183	-80.7832
"024"	"078"	CMF	win	"002"	54424	54442	2.52967	3.34756	1.39075	2.48881	2.33369	4.05412	2.09535	0.27134	0.27134	3.34756	2.48881	2.48881	-54.7892
"024"	"078"	CMF	win	"002"	55351	55365	0.897207	1.39741	0.718261	2.40902	4.73607	9.55706	0.890104	-1.15877	-1.15877	1.39741	2.40902	2.40902	-67.0542
"024"	"078"	CMF	win	"002"	55963	55968	0.236352	0.428336	-0.468885	2.5549	17.5279	42.0272	0.428336	-2.73107	-2.73107	0.29156	2.5549	2.5549	-154.634
"024"	"078"	CMF	win	"002"	56238	56254	2.88635	3.66974	1.82231	2.24704	0.909642	1.35923	2.21401	1.47802	1.47802	3.66974	2.24704	2.24704	-25.4614
"017"	"020"	CB	win	"002"	51	59	0.461157	0.911835	1.21923	3.27363	11.4358	28.704	0.396998	-1.92229	-1.92229	0.911835	3.27363	3.27363	-135.312
"017"	"020"	CB	win	"002"	134	144	0.876948	1.19496	-0.163654	2.776	10.3194	21.3766	1.19496	-2.9023	-2.9023	1.10746	2.776	2.776	113.063
"017"	"020"	CB	win	"002"	156	165	2.97641	3.47353	2.14216	2.34213	0.800973	1.08954	2.50965	1.94194	1.94194	3.47353	2.34213	2.34213	11.0157
"017"	"020"	CB	win	"002"	1175	1185	0.755006	1.01153	0.137992	2.27868	8.15901	16.9661	0.936322	-2.2314	-2.2314	1.01153	2.27868	2.27868	117.007
"017"	"020"	CB	win	"002"	1233	1246	1.87866	2.49802	0.773475	3.61236	8.47519	15.2513	1.9889	-2.30398	-2.30398	2.49802	3.61236	3.61236	-86.8035
"017"	"020"	CB	win	"002"	1333	1362	1.95168	2.67473	0.423997	2.10627	2.02769	3.84046	2.06783	-0.942277	-0.942277	2.67473	2.10627	2.10627	-73.9549
"017"	"020"	CB	win	"002"	2357	2378	0.743944	1.82837	1.30833	3.21088	3.60584	6.67332	0.4509	-0.757829	-0.757829	1.82837	3.21088	3.21088	-96.012
"017"	"020"	CB	win	"002"	2797	2822	1.90782	3.50179	1.49977	4.16719	4.23545	6.80489	1.6229	-1.3424	-1.3424	3.50179	4.16719	4.16719	-77.2471
"017"	"020"	CB	win	"002"	4078	4081	0.779906	1.11876	3.01927	6.04356	38.4532	66.7271	0.595829	-1.40545	-1.40545	1.11876	6.04356	6.04356	-78.3685
"017"	"020"	CB	win	"002"	4084	4085	2.09077	2.23214	5.72071	6.00751	7.44244	8.01377	1.9494	5.43392	5.43392	2.23214	6.00751	6.00751	-1.32623
"017"	"020"	CB	win	"002"	4275	4291	1.3303	1.93855	1.22582	2.04508	1.84473	3.07553	0.959921	0.477655	0.477655	1.93855	2.04508	2.04508	-35.3665
"017"	"020"	CB	win	"002"	4351	4369	1.10982	1.8834	-0.517561	2.56367	6.16465	14.2936	1.8834	-3.29199	-3.29199	1.40986	2.56367	2.56367	-141.301
"017"	"020"	CB	win	"002"	4924	4935	0.51126	0.909592	0.730321	2.29708	6.07478	13.3977	0.495069	-1.3373	-1.3373	0.909592	2.29708	2.29708	132.374
"017"	"020"	CB	win	"002"	5625	5639	1.72385	2.37449	1.64391	2.23021	1.47965	2.65142	1.22513	1.11184	1.11184	2.37449	2.23021	2.23021	-38.0933
"017"	"020"	CB	win	"002"	6051	6065	1.46453	1.9819	0.975324	2.45151	3.67634	5.9684	1.30479	-0.297907	-0.297907	1.9819	2.45151	2.45151	-40.4848
"017"	"020"	CB	win	"002"	6131	6155	1.49918	2.09242	0.131788	3.06424	3.84799	6.34002	1.96154	-1.74097	-1.74097	2.09242	3.06424	3.06424	-68.8191
"017"	"020"	CB	win	"002"	6812	6827	2.76099	3.51547	1.38275	3.05225	4.05511	7.1853	2.48046	-0.205801	-0.205801	3.51547	3.05225	3.05225	-52.7744
"017"	"020"	CB	win	"002"	7966	7989	1.44926	2.42413	1.21576	2.38426	2.1022	3.40303	1.02106	-0.143185	-0.143185	2.42413	2.38426	2.38426	49.7644
"017"	"020"	CB	win	"002"	8084	8106	2.49153	3.1193	0.568664	2.03379	2.58005	4.24786	2.49277	-0.930696	-0.930696	3.1193	2.03379	2.03379	68.852
"017"	"020"	CB	win	"002"	8177	8184	0.343295	0.734629	-1.18395	2.19047	12.9865	38.0381	0.734629	-3.06138	-3.06138	0.283701	2.19047	2.19047	148.662
"017"	"020"	CB	win	"002"	8199	8207	0.544142	0.910827	1.02071	2.84772	9.50854	19.397	0.486471	-1.41718	-1.41718	0.910827	2.84772	2.84772	-109.05
"017"	"020"	CB	win	"002"	8680	8715	1.90033	3.03374	0.952361	2.00012	1.14078	1.99739	1.36822	-0.0548945	-0.0548945	3.03374	2.00012	2.00012	-53.3694
"017"	"020"	CB	win	"002"	8811	8845	1.1951	2.43917	0.749525	2.84092	2.22914	3.83587	1.17172	-1.07082	-1.07082	2.43917	2.84092	2.84092	70.693
"017"	"020"	CB	win	"002"	9777	9782	1.42467	1.51108	0.496982	1.78094	7.53751	13.0466	1.40802	-0.259363	-0.259363	1.51108	1.78094	1.78094	-2.48224
"017"	"020"	CB	win	"002"	9788	9790	0.629768	1.01927	2.09307	14.8277	149.361	265.52	0.701698	-11.7242	-11.7242	1.01927	14.8277	14.8277	169.931
"017"	"020"	CB	win	"002"	9794	9796	0.597685	0.925102	-1.85056	10.7462	146.322	245.563	0.925102	-13.8101	-13.8101	0.676329	10.7462	10.7462	-156.821
"017"	"020"	CB	win	"002"	9801	9804	2.63123	3.14306	6.24417	10.2688	40.2292	57.8978	2.25489	3.03984	3.03984	3.14306	10.2688	10.2688	-0.307574
"017"	"020"	CB	win	"002"	9838	9845	0.729854	1.66578	4.18621	6.93719	18.1321	48.6511	0.154873	-0.822616	-0.822616	1.66578	6.93719	6.93719	-140.881
"017"	"020"	CB	win	"002"	9902	9909	0.643172	1.05295	1.44232	3.63452	12.1151	21.6036	0.534413	-1.21588	-1.21588	1.05295	3.63452	3.63452	-10.3149
"017"	"020"	CB	win	"002"	10125	10149	1.15881	1.83613	0.668989	2.41634	2.21245	4.5119	1.05161	-0.353971	-0.353971	1.83613	2.41634	2.41634	-61.7453
"017"	"020"	CB	win	"002"	10196	10210	1.97663	2.61241	-0.382581	3.23685	9.98867	18.9214	2.61241	-4.22938	-4.22938	2.35016	3.23685	3.23685	-100.318
"017"	"020"	CB	win	"002"	10261	10266	4.30472	6.01397	9.3531	25.6147	103.129	156.006	3.76503	-4.49195	-4.49195	6.01397	25.6147	25.6147	1.39707
"017"	"020"	CB	win	"002"	11935	11964	0.779192	2.02108	1.16691	2.50342	2.28887	7.3243	0.31009	-0.926569	-0.926569	2.02108	2.50342	2.50342	149.303
"017"	"020"	CB	win	"002"	12424	12443	1.59527	2.31532	1.09506	2.14037	2.17445	3.54347	1.27272	-0.0413539	-0.0413539	2.31532	2.14037	2.14037	50.7457
"017"	"020"	CB	win	"002"	13237	13259	1.43027	2.30913	1.13398	2.42015	2.15117	3.33499	1.06446	-0.0532728	-0.0532728	2.30913	2.42015	2.42015	30.4445
"017"	"020"	CB	win	"002"	13291	13327	3.74438	4.93586	0.788717	2.36204	1.61835	2.60742	3.52026	-0.627334	-0.627334	4.93586	2.36204	2.36204	-70.366
"017"	"020"	CB	win	"002"	13369	13382	1.18727	1.99744	-0.757376	3.76001	11.9999	30.3955	1.99744	-4.63839	-4.63839	1.48927	3.76001	3.76001	-139.614
"017"	"020"	CB	win	"002"	14689	14706	1.74503	2.73901	1.46997	3.50731	4.94613	9.21619	1.48004	-0.943067	-0.943067	2.73901	3.50731	3.50731	-87.3835
"017"	"020"	CB	win	"002"	16699	16713	1.38955	1.9922	0.776358	2.95819	6.41366	12.3501	1.43673	-1.85924	-1.85924	1.9922	2.95819	2.95819	-84.9856
"017"	"020"	CB	win	"002"	16741	16754	1.40573	2.03057	-0.724635	2.22459	8.66001	17.6465	2.03057	-3.86707	-3.86707	1.56462	2.22459	2.22459	-97.2693
"017"	"020"	CB	win	"002"	17265	17279	0.355337	0.870291	0.85125	2.01642	4.2921	16.1326	0.252087	-1.21315	-1.21315	0.870291	2.01642	2.01642	196.765
"017"	"020"	CB	win	"002"	17379	17394	1.9275	2.37665	0.563375	2.2581	4.07132	7.74688	1.95701	-1.00963	-1.00963	2.37665	2.2581	2.2581	-54.497
"017"	"020"	CB	win	"002"	17471	17478	0.3647	0.576456	-0.172324	2.45895	13.057	30.4975	0.576456	-2.7974	-2.7974	0.516699	2.45895	2.45895	137.876
"017"	"020"	CB	win	"002"	17574	17597	1.25205	2.93757	2.33683	3.37023	4.11873	26.1322	0.177631	-1.55652	-1.55652	2.93757	3.37023	3.37023	152.537
"017"	"020"	CB	win	"002"	20368	20375	0.419945	0.932648	-1.89786	2.95901	15.586	54.1418	0.932648	-3.3251	-3.3251	0.184103	2.95901	2.95901	-173.746
"017"	"020"	CB	win	"002"	20457	20464	0.493644	0.838051	0.502234	3.77595	18.2128	45.1017	0.643423	-3.50639	-3.50639	0.838051	3.77595	3.77595	142.769
"017"	"020"	CB	win	"002"	22009	22021	0.758439	1.06207	0.242188	2.38127	6.16815	12.4864	0.923942	-1.625	-1.625	1.06207	2.38127	2.38127	-114.629
"017"	"020"	CB	win	"002"	22204	22217	0.809673	1.45412	1.00118	3.07204	7.00911	15.9944	0.783715	-1.82936	-1.82936	1.45412	3.07204	3.07204	-124.403
"017"	"020"	CB	win	"002"	22341	22366	1.55787	2.45412	-0.0285642	3.72795	5.34081	10.9485	2.45412	-3.22668	-3.22668	2.40433	3.72795	3.72795	-14.2803
"017"	"020"	CB	win	"002"	23172	23190	2.24377	3.21934	1.74907	2.9392	2.39235	3.93649	1.64838	0.674353	0.674353	3.21934	2.9392	2.9392	-16.5348
"017"	"020"	CB	win	"002"	23229	23246	1.9707	2.49609	-0.00152742	2.82652	6.73218	14.2921	2.48697	-3.23959	-3.23959	2.49609	2.82652	2.82652	-81.1392
"017"	"020"	CB	win	"002"	24055	24058	0.29959	0.564014	-1.33074	5.27903	55.8006	103.885	0.564014	-5.83926	-5.83926	0.307976	5.27903	5.27903	164.339
"017"	"020"	CB	win	"002"	26475	26487	0.597684	0.991355	0.632525	2.14221	5.30172	11.4048	0.600858	-1.30045	-1.30045	0.991355	2.14221	2.14221	-90.66
"017"	"020"	CB	win	"002"	26689	26696	0.382169	0.566709	0.00315027	2.76931	13.3226	30.5421	0.566709	-2.57196	-2.57196	0.562375	2.76931	2.76931	-143.507
"017"	"020"	CB	win	"002"	29027	29036	0.356478	0.754136	1.01756	2.4734	7.42071	20.4066	0.27584	-1.26447	-1.26447	0.754136	2.4734	2.4734	-142.234
"017"	"020"	CB	win	"002"	29138	29162	2.18555	2.87031	0.665074	2.10527	2.02151	3.74245	2.08081	-0.431802	-0.431802	2.87031	2.10527	2.10527	-87.3124
"017"	"020"	CB	win	"002"	29327	29336	0.794459	1.19209	-0.422462	3.3249	13.5955	29.9111	1.19209	-3.46769	-3.46769	0.983069	3.3249	3.3249	-125.519
"017"	"020"	CB	win	"002"	29353	29363	1.26122	1.58049	0.270049	2.69122	9.38661	17.827	1.43575	-2.50919	-2.50919	1.58049	2.69122	2.69122	84.8813
"017"	"020"	CB	win	"002"	29523	29544	4.09162	5.17505	1.66761	2.71149	1.83162	3.253	3.42593	0.696193	0.696193	5.17505	2.71149	2.71149	-13.8742
"017"	"020"	CB	win	"002"	29910	29917	0.354548	0.704254	1.06284	3.03136	11.5839	27.5644	0.314609	-1.67293	-1.67293	0.704254	3.03136	3.03136	125.772
"017"	"020"	CB	win	"002"	30645	30657	1.33041	1.78032	1.09397	2.27168	3.50709	5.45792	1.12659	0.00799329	0.00799329	1.78032	2.27168	2.27168	-57.8577
"017"	"020"	CB	win	"002"	30709	30724	1.62098	2.3897	1.64598	2.77198	2.70582	4.36643	1.15693	0.595185	0.595185	2.3897	2.77198	2.77198	34.4442
"017"	"020"	CB	win	"002"	32087	32100	1.1741	1.67307	0.891318	2.63011	4.8798	8.57338	1.09569	-0.780935	-0.780935	1.67307	2.63011	2.63011	70.2314
"017"	"020"	CB	win	"002"	32181	32204	1.01338	1.84111	0.468218	2.88768	3.82106	10.5281	1.30891	-1.7037	-1.7037	1.84111	2.88768	2.88768	-77.7252
"017"	"020"	CB	win	"002"	33524	33533	0.541653	1.21341	-2.23087	2.16261	11.0059	46.7817	1.21341	-3.29909	-3.29909	0.12287	2.16261	2.16261	167.961
"017"	"020"	CB	win	"002"	33875	33907	1.45862	2.94285	1.13112	3.04879	2.24501	3.82737	1.13616	-0.657285	-0.657285	2.94285	3.04879	3.04879	-83.1598
"017"	"020"	CB	win	"002"	33956	33960	0.421808	0.841486	-1.69447	5.97363	49.8726	97.5039	0.841486	-6.63753	-6.63753	0.438316	5.97363	5.97363	179.237
"017"	"020"	CB	win	"002"	34453	34457	0.206549	0.415766	0.969762	2.97615	22.6362	48.4918	0.179175	-2.67121	-2.67121	0.415766	2.97615	2.97615	-163.172
"017"	"020"	CB	win	"002"	34638	34671	1.89921	2.66841	0.322011	2.2025	2.27597	3.85365	2.13429	-1.66923	-1.66923	2.66841	2.2025	2.2025	-58.1054
"017"	"020"	CB	win	"002"	35179	35194	2.21911	2.97106	1.77113	2.37382	1.53351	2.51812	1.64207	1.13938	1.13938	2.97106	2.37382	2.37382	23.6548
"017"	"020"	CB	win	"002"	35871	35883	1.52626	2.05394	1.32242	2.46431	3.58473	6.00857	1.25888	0.128983	0.128983	2.05394	2.46431	2.46431	-58.2023
"017"	"020"	CB	win	"002"	36388	36402	2.66174	3.07928	0.38945	2.57798	5.7321	9.78372	2.80924	-1.71217	-1.71217	3.07928	2.57798	2.57798	-73.3699
"017"	"020"	CB	win	"002"	36766	36776	0.801806	1.37755	0.847297	4.08295	13.0061	31.7984	0.936517	-3.08745	-3.08745	1.37755	4.08295	4.08295	125.431
"017"	"020"	CB	win	"002"	36861	36865	0.310868	0.594957	-0.98393	4.54059	37.2364	71.1521	0.594957	-4.81025	-4.81025	0.356359	4.54059	4.54059	168.66
"017"	"020"	CB	win	"002"	37092	37110	1.15086	1.6871	0.726994	2.29216	2.70795	5.63442	1.04719	-0.276115	-0.276115	1.6871	2.29216	2.29216	-38.5654
"017"	"020"	CB	win	"002"	37742	37764	0.786613	1.79385	-0.732414	2.14744	4.90698	10.7142	1.79385	-3.50044	-3.50044	0.985729	2.14744	2.14744	159.886
"017"	"020"	CB	win	"002"	37966	37977	0.339669	0.786549	1.29904	2.14326	3.04658	4.58275	0.0686589	0.319537	0.319537	0.786549	2.14326	2.14326	-92.8193
"017"	"020"	CB	win	"002"	39332	39350	1.37574	1.92628	-0.0354034	2.92602	6.37633	12.4194	1.92628	-3.12149	-3.12149	1.89778	2.92602	2.92602	69.5623
"017"	"020"	CB	win	"002"	40386	40397	0.671038	0.938808	-0.0298755	2.3209	7.77264	17.7985	0.938808	-2.35733	-2.35733	0.921462	2.3209	2.3209	102.126
"017"	"020"	CB	win	"002"	42434	42440	0.322624	0.616495	-0.807192	2.4313	16.2229	38.154	0.616495	-3.29776	-3.29776	0.35692	2.4313	2.4313	149.513
"017"	"020"	CB	win	"002"	45854	45863	0.380062	0.743493	0.917394	2.3015	6.90491	17.8064	0.312867	-1.19395	-1.19395	0.743493	2.3015	2.3015	-141.178
"017"	"020"	CB	win	"002"	45872	45873	1.79032	1.84321	2.11544	2.11733	0.0232259	0.0244847	1.73744	2.11355	2.11355	1.84321	2.11733	2.11733	0.494384
"017"	"020"	CB	win	"002"	45908	45918	0.480205	1.0635	-1.18832	2.51632	10.2136	38.8507	1.0635	-3.1187	-3.1187	0.4254	2.51632	2.51632	166.667
"017"	"020"	CB	win	"002"	45976	45996	2.2295	3.20373	1.44218	2.65622	2.41203	4.33177	1.75879	0.12079	0.12079	3.20373	2.65622	2.65622	-45.375
"017"	"020"	CB	win	"002"	47274	47286	0.368104	0.895914	1.05615	2.33111	5.88256	24.4878	0.230838	-1.49019	-1.49019	0.895914	2.33111	2.33111	121.387
"017"	"020"	CB	win	"002"	49072	49089	0.99982	1.9335	1.2055	3.40829	5.53377	12.5208	0.89456	-1.58	-1.58	1.9335	3.40829	3.40829	126.156
"017"	"020"	CB	win	"002"	49569	49582	0.455148	0.986147	1.11946	2.18489	3.92942	9.01743	0.242799	-0.561417	-0.561417	0.986147	2.18489	2.18489	-155.571
"017"	"020"	CB	win	"002"	50095	50108	4.07364	4.56647	0.938855	2.64867	4.59178	7.49864	3.96193	-0.555135	-0.555135	4.56647	2.64867	2.64867	31.2905
"017"	"020"	CB	win	"002"	50130	50160	2.5734	3.9832	-0.874831	2.29481	3.70596	6.37017	3.9832	-3.43602	-3.43602	2.65567	2.29481	2.29481	-100.903
"017"	"020"	CB	win	"002"	50310	50329	1.44051	2.11093	0.686818	2.63345	3.65623	6.98075	1.464	-1.03514	-1.03514	2.11093	2.63345	2.63345	-89.796
"017"	"020"	CB	win	"002"	50530	50534	0.320506	0.609437	-0.971972	4.56371	38.353	78.2067	0.609437	-5.13611	-5.13611	0.383578	4.56371	4.56371	174.037
"017"	"020"	CB	win	"002"	50561	50589	0.884785	1.73542	0.320172	2.34741	3.22128	6.0398	1.27171	-2.32988	-2.32988	1.73542	2.34741	2.34741	11.9274
"017"	"020"	CB	win	"002"	50825	50871	1.44383	3.18584	0.981413	2.65514	1.30394	2.44381	0.935906	-0.409036	-0.409036	3.18584	2.65514	2.65514	-109.352
"017"	"020"	CB	win	"002"	51659	51671	1.0671	1.7397	1.26961	3.48039	7.64689	15.586	0.964128	-1.49113	-1.49113	1.7397	3.48039	3.48039	99.4005
"017"	"020"	CB	win	"002"	54453	54469	1.49168	1.98856	0.635622	2.03213	3.70006	6.64174	1.47104	-1.10473	-1.10473	1.98856	2.03213	2.03213	90.1605
"017"	"020"	CB	win	"002"	55089	55140	1.72273	3.69829	1.21496	2.20051	1.02285	3.87671	0.583146	-0.453496	-0.453496	3.69829	2.20051	2.20051	-57.5237
"017"	"020"	CB	win	"002"	55165	55180	1.49358	2.37021	-0.686609	3.51322	10.1454	22.9569	2.37021	-4.61182	-4.61182	1.84849	3.51322	3.51322	79.7132
"017"	"020"	CB	win	"002"	55220	55232	0.937098	1.48097	-0.278269	3.67761	11.4765	28.2009	1.48097	-3.77415	-3.77415	1.30236	3.67761	3.67761	130.787
"017"	"020"	CB	win	"002"	56616	56624	0.342888	0.690665	0.971171	2.32814	8.58799	22.8722	0.272277	-1.56677	-1.56677	0.690665	2.32814	2.32814	-138.817
"023"	"020"	CB	win	"002"	28	67	0.47018	1.52849	0.585413	2.32234	1.46724	3.09104	0.400523	-0.612115	-0.612115	1.52849	2.32234	2.32234	14.8263
"023"	"020"	CB	win	"002"	733	742	0.576366	1.17469	1.33732	3.86211	13.1294	37.6049	0.53493	-2.71456	-2.71456	1.17469	3.86211	3.86211	-133.126
"023"	"020"	CB	win	"002"	954	966	1.49868	1.93242	1.06411	2.23426	3.30157	5.31361	1.29978	0.0942032	0.0942032	1.93242	2.23426	2.23426	-39.7017
"023"	"020"	CB	win	"002"	988	999	1.28717	1.95245	0.89799	4.17186	12.8038	27.1185	1.42865	-3.49293	-3.49293	1.95245	4.17186	4.17186	112.924
"023"	"020"	CB	win	"002"	1395	1400	0.220615	0.424599	0.524198	2.81996	17.5916	46.4731	0.275659	-2.52483	-2.52483	0.424599	2.81996	2.81996	158.07
"023"	"020"	CB	win	"002"	1439	1465	1.5498	2.10722	0.250283	2.3233	2.6004	5.91503	1.79729	-1.19969	-1.19969	2.10722	2.3233	2.3233	-141.201
"023"	"020"	CB	win	"002"	1616	1624	0.484573	1.02675	1.61134	3.48146	12.8695	37.1388	0.329512	-2.30902	-2.30902	1.02675	3.48146	3.48146	143.027
"023"	"020"	CB	win	"002"	2346	2354	0.708461	1.02982	0.0182872	3.94144	17.8449	41.8751	1.01687	-4.09347	-4.09347	1.02982	3.94144	3.94144	134.666
"023"	"020"	CB	win	"002"	3602	3621	0.875333	1.68962	1.25676	2.36169	2.39179	4.14786	0.491287	-0.0294546	-0.0294546	1.68962	2.36169	2.36169	91.6223
"023"	"020"	CB	win	"002"	3715	3725	0.357424	0.806862	-0.965286	2.05912	7.90912	30.2539	0.806862	-2.29134	-2.29134	0.281738	2.05912	2.05912	-137.292
"023"	"020"	CB	win	"002"	4568	4579	0.670187	1.08365	0.7951	2.47747	6.14444	11.9977	0.638491	-1.19868	-1.19868	1.08365	2.47747	2.47747	89.234
"023"	"020"	CB	win	"002"	5221	5240	0.618275	1.45448	1.2763	2.13541	3.38414	15.6344	0.199881	-1.24169	-1.24169	1.45448	2.13541	2.13541	-192.517
"023"	"020"	CB	win	"002"	6425	6435	0.672947	1.13604	-0.895495	2.00504	8.81471	19.5908	1.13604	-2.84149	-2.84149	0.663163	2.00504	2.00504	118.614
"023"	"020"	CB	win	"002"	7826	7838	0.797925	1.40692	1.21175	3.00265	6.57572	13.5897	0.66257	-1.24634	-1.24634	1.40692	3.00265	3.00265	108.437
"023"	"020"	CB	win	"002"	8107	8131	0.851507	1.91049	1.30541	2.005	2.75026	17.3193	0.292633	-1.43411	-1.43411	1.91049	2.005	2.005	-155.429
"023"	"020"	CB	win	"002"	8382	8398	1.99008	2.5666	0.745982	2.56016	4.31531	7.32862	1.96926	-1.09937	-1.09937	2.5666	2.56016	2.56016	-69.3618
"023"	"020"	CB	win	"002"	8499	8512	0.793166	1.10216	-0.163876	2.03593	5.57697	12.0186	1.10216	-1.87259	-1.87259	0.982972	2.03593	2.03593	-102.094
"023"	"020"	CB	win	"002"	9432	9437	0.196101	0.330378	0.293515	2.20328	13.4402	29.1441	0.251492	-1.85658	-1.85658	0.330378	2.20328	2.20328	-135.84
"023"	"020"	CB	win	"002"	9772	9787	1.26267	2.13661	1.65937	3.26396	4.32359	7.97056	0.88583	-0.192223	-0.192223	2.13661	3.26396	3.26396	78.1105
"023"	"020"	CB	win	"002"	9999	10025	0.65558	1.57654	0.611243	2.61305	2.96218	6.15709	0.781939	-1.38737	-1.38737	1.57654	2.61305	2.61305	69.8087
"023"	"020"	CB	win	"002"	10984	10994	0.479233	0.866647	-0.525963	2.33241	9.03044	24.5026	0.866647	-2.63302	-2.63302	0.584364	2.33241	2.33241	126.653
"023"	"020"	CB	win	"002"	11021	11030	0.617125	0.857256	0.0827479	2.64335	10.1201	21.3677	0.821279	-2.43333	-2.43333	0.857256	2.64335	2.64335	-116.106
"023"	"020"	CB	win	"002"	11419	11463	0.901119	2.33577	0.638164	3.39561	2.03476	5.51019	0.955084	-1.19213	-1.19213	2.33577	3.39561	3.39561	38.6081
"023"	"020"	CB	win	"002"	11922	11932	1.01384	1.71793	-1.50459	2.27642	12.1814	25.7187	1.71793	-4.43041	-4.43041	0.943347	2.27642	2.27642	114.581
"023"	"020"	CB	win	"002"	12407	12419	0.889097	1.16232	0.0290009	2.26746	6.9753	13.9681	1.14364	-2.2557	-2.2557	1.16232	2.26746	2.26746	111.974
"023"	"020"	CB	win	"002"	13441	13469	2.23817	3.65788	1.60277	2.34828	1.62357	3.76774	1.39217	0.00108272	0.00108272	3.65788	2.34828	2.34828	-11.6053
"023"	"020"	CB	win	"002"	13508	13513	0.404518	0.833899	-1.59723	4.39694	30.6455	69.1452	0.833899	-4.80725	-4.80725	0.363979	4.39694	4.39694	-163.262
"023"	"020"	CB	win	"002"	13700	13712	0.927845	1.83974	-1.3879	3.33672	12.2632	34.7951	1.83974	-4.65195	-4.65195	0.97071	3.33672	3.33672	132.409
"023"	"020"	CB	win	"002"	15477	15486	0.412449	0.915953	-1.28402	2.11538	9.91112	32.071	0.915953	-2.86094	-2.86094	0.292406	2.11538	2.11538	-157.381
"023"	"020"	CB	win	"002"	16888	16915	1.2782	2.95993	1.96547	3.14704	2.11612	3.85819	0.291165	0.181951	0.181951	2.95993	3.14704	3.14704	-65.615
"023"	"020"	CB	win	"002"	18423	18447	2.77266	4.01573	1.53246	3.04895	2.33009	3.59343	2.18016	0.143734	0.143734	4.01573	3.04895	3.04895	-71.3274
"023"	"020"	CB	win	"002"	19708	19718	0.75637	1.53905	2.24281	3.93437	8.94488	19.9559	0.377516	-0.941549	-0.941549	1.53905	3.93437	3.93437	-122.732
"023"	"020"	CB	win	"002"	20823	20835	1.37695	1.95229	-0.653044	2.65879	10.0744	19.5762	1.95229	-3.88581	-3.88581	1.55847	2.65879	2.65879	94.3219
"023"	"020"	CB	win	"002"	20922	20933	0.884951	1.26846	0.518102	2.58359	7.50407	14.8214	0.973517	-1.91648	-1.91648	1.26846	2.58359	2.58359	87.025
"023"	"020"	CB	win	"002"	20964	20973	0.485467	0.784742	-0.248815	2.50957	10.5141	27.1649	0.784742	-2.77151	-2.77151	0.667054	2.50957	2.50957	-140.036
"023"	"020"	CB	win	"002"	21546	21573	2.3741	3.3966	0.817222	3.09593	2.67321	5.2695	2.31343	-0.655687	-0.655687	3.3966	3.09593	3.09593	-42.1115
"023"	"020"	CB	win	"002"	21598	21626	1.17443	2.49856	-0.297107	3.40099	5.4734	15.6118	2.49856	-4.53901	-4.53901	2.09592	3.40099	3.40099	165.858
"023"	"020"	CB	win	"002"	22744	22778	0.711464	1.63836	0.641505	2.21295	1.69627	3.3972	0.551958	-0.757008	-0.757008	1.63836	2.21295	2.21295	-31.6483
"023"	"020"	CB	win	"002"	22791	22806	3.53585	4.3214	1.96137	2.32236	0.948369	1.31714	2.84946	1.56776	1.56776	4.3214	2.32236	2.32236	19.2188
"023"	"020"	CB	win	"002"	22845	22861	1.04206	2.43732	-2.54063	2.02894	7.12645	30.0478	2.43732	-4.02483	-4.02483	0.327213	2.02894	2.02894	-145.088
"023"	"020"	CB	win	"002"	22866	22873	1.17872	1.55455	2.0942	2.24506	0.782434	1.18079	0.821236	1.93503	1.93503	1.55455	2.24506	2.24506	9.55762
"023"	"020"	CB	win	"002"	24570	24590	1.50835	3.01739	2.37829	4.02617	3.11155	5.5539	0.63989	0.75834	0.75834	3.01739	4.02617	4.02617	-77.4104
"023"	"020"	CB	win	"002"	26474	26496	1.15534	2.67868	1.95358	4.20496	3.86363	5.32111	0.53143	-0.239485	-0.239485	2.67868	4.20496	4.20496	74.1242
"023"	"020"	CB	win	"002"	27177	27184	0.387541	0.693553	0.694357	2.94365	12.9519	31.9906	0.432467	-2.2759	-2.2759	0.693553	2.94365	2.94365	138.64
"023"	"020"	CB	win	"002"	27224	27232	0.609389	1.25279	1.53248	4.61217	18.2871	52.7248	0.586953	-3.65273	-3.65273	1.25279	4.61217	4.61217	-150.774
"023"	"020"	CB	win	"002"	31014	31037	0.459969	1.07361	0.342253	2.34818	2.89378	12.6203	0.693946	-1.11905	-1.11905	1.07361	2.34818	2.34818	-169.176
"023"	"020"	CB	win	"002"	31390	31415	1.60395	2.2162	0.370022	2.60045	2.7586	6.97905	1.77559	-0.985358	-0.985358	2.2162	2.60045	2.60045	51.0816
"023"	"020"	CB	win	"002"	32186	32201	2.85204	3.35722	0.941178	2.15739	2.79644	4.68327	2.65689	-0.0709254	-0.0709254	3.35722	2.15739	2.15739	-17.0855
"023"	"020"	CB	win	"002"	34173	34187	1.13202	1.40918	-0.00859378	2.01056	5.27433	10.0876	1.40918	-1.96252	-1.96252	1.40133	2.01056	2.01056	-108.794
"023"	"020"	CB	win	"002"	34441	34450	0.377227	0.814728	1.1684	2.47333	8.32268	24.7065	0.249621	-1.66852	-1.66852	0.814728	2.47333	2.47333	-146.481
"023"	"020"	CB	win	"002"	34834	34840	0.237601	0.507836	-0.927946	2.08293	12.7241	34.58	0.507836	-2.37016	-2.37016	0.189717	2.08293	2.08293	-175.322
"023"	"020"	CB	win	"002"	35178	35198	1.29819	2.76789	1.89906	4.43737	5.00879	9.65842	0.864851	-0.817374	-0.817374	2.76789	4.43737	4.43737	81.664
"023"	"020"	CB	win	"002"	35237	35247	0.84232	1.632	-1.51216	3.56345	14.9407	39.3998	1.632	-4.64013	-4.64013	0.826145	3.56345	3.56345	137.215
"023"	"020"	CB	win	"002"	36839	36874	1.93433	3.29846	-0.464091	4.11184	3.63385	12.226	3.29846	-2.41604	-2.41604	2.42016	4.11184	4.11184	66.4348
"023"	"020"	CB	win	"002"	36917	36925	0.739069	1.18356	-0.709472	3.61388	17.1636	37.256	1.18356	-4.0788	-4.0788	0.874184	3.61388	3.61388	116.94
"023"	"020"	CB	win	"002"	38996	39025	1.55079	3.57777	1.92986	4.4233	3.06163	5.26233	0.789091	-0.176465	-0.176465	3.57777	4.4233	4.4233	-29.5731
"023"	"020"	CB	win	"002"	41068	41111	1.63158	3.1053	1.06943	2.02382	0.881982	1.48517	0.805178	0.0866613	0.0866613	3.1053	2.02382	2.02382	8.15464
"023"	"020"	CB	win	"002"	42720	42744	1.28507	2.89785	2.16329	3.00484	3.70876	25.1881	0.227511	-1.61488	-1.61488	2.89785	3.00484	3.00484	181.215
"023"	"020"	CB	win	"002"	42776	42817	1.40296	2.97505	-0.481722	2.47928	2.63145	4.58404	2.97505	-3.04662	-3.04662	1.97793	2.47928	2.47928	87.4384
"023"	"020"	CB	win	"002"	44230	44258	2.83214	4.47858	2.06697	2.76205	1.08456	2.05401	1.58007	1.18144	1.18144	4.47858	2.76205	2.76205	-82.3158
"023"	"020"	CB	win	"002"	45664	45694	1.24036	2.25913	0.798962	2.61078	1.90951	4.4142	1.07708	-0.357456	-0.357456	2.25913	2.61078	2.61078	-118.801
"023"	"020"	CB	win	"002"	45884	45895	0.670806	1.23991	0.872214	3.45257	9.66191	24.2981	0.743889	-2.37125	-2.37125	1.23991	3.45257	3.45257	-114.917
"023"	"020"	CB	win	"002"	48776	48805	1.29122	2.46704	1.26482	2.17956	1.32	2.43225	0.629354	0.197483	0.197483	2.46704	2.17956	2.17956	68.2139
"023"	"020"	CB	win	"002"	50938	50955	1.5822	2.20463	1.00485	2.12218	2.59068	4.72274	1.34798	-0.214951	-0.214951	2.20463	2.12218	2.12218	-65.8704
"023"	"020"	CB	win	"002"	50989	50999	0.732013	1.09005	0.0405831	3.6969	12.7225	31.6279	1.07836	-3.29816	-3.29816	1.09005	3.6969	3.6969	129.222
"023"	"020"	CB	win	"002"	51144	51158	0.960443	2.3054	-2.80848	2.21665	8.90312	42.6758	2.3054	-4.53985	-4.53985	0.258651	2.21665	2.21665	-137.174
"023"	"020"	CB	win	"002"	52024	52043	0.635634	1.20079	0.605856	2.28223	3.0314	5.93534	0.633361	-0.74875	-0.74875	1.20079	2.28223	2.28223	-50.0148
"023"	"020"	CB	win	"002"	52673	52686	1.15135	1.79004	1.5483	2.70971	3.15741	5.58436	0.786326	0.489147	0.489147	1.79004	2.70971	2.70971	63.9732
"023"	"020"	CB	win	"002"	53414	53436	1.5073	2.40014	0.689278	2.89002	4.06085	8.21838	1.63529	-1.7831	-1.7831	2.40014	2.89002	2.89002	-106.325
"023"	"020"	CB	win	"002"	53910	53942	2.48749	3.89741	1.284	2.59741	1.69666	2.96383	1.83891	-0.200806	-0.200806	3.89741	2.59741	2.59741	-56.6898
"023"	"020"	CB	win	"002"	54410	54427	2.15901	2.88819	1.47564	2.04518	1.42416	2.24433	1.63031	0.766425	0.766425	2.88819	2.04518	2.04518	-29.2151
"023"	"020"	CB	win	"002"	55905	55919	0.668269	1.5449	1.65066	2.98792	6.74618	29.1281	0.329543	-2.06027	-2.06027	1.5449	2.98792	2.98792	-130.112
"023"	"020"	CB	win	"002"	55954	55958	0.245898	0.424708	0.238889	3.96554	31.3269	71.582	0.36735	-3.88344	-3.88344	0.424708	3.96554	3.96554	179.547
"023"	"020"	CB	win	"002"	56167	56191	1.33613	2.71817	-1.21977	2.70635	4.63492	16.602	2.71817	-3.10516	-3.10516	1.20346	2.70635	2.70635	-154.739
"023"	"020"	CB	win	"002"	57137	57159	0.588786	1.80457	1.08491	4.16535	4.88873	15.7683	0.624847	-1.45052	-1.45052	1.80457	4.16535	4.16535	64.9914
"023"	"020"	CB	win	"002"	57345	57353	0.442033	0.773231	0.884688	2.36964	8.92117	19.7834	0.391838	-1.61355	-1.61355	0.773231	2.36964	2.36964	-105.978
"015"	"005"	CB	win	"002"	48	70	0.834305	1.64485	0.947704	2.5329	2.61499	4.3353	0.606278	-0.473199	-0.473199	1.64485	2.5329	2.5329	26.7465
"015"	"005"	CB	win	"002"	528	541	1.15431	1.59643	0.540023	2.74355	6.07021	11.6396	1.24962	-1.51523	-1.51523	1.59643	2.74355	2.74355	-113.962
"015"	"005"	CB	win	"002"	592	607	2.79741	3.31282	0.733172	2.29274	4.17892	7.35162	2.75719	-1.04511	-1.04511	3.31282	2.29274	2.29274	-59.8904
"015"	"005"	CB	win	"002"	1141	1163	0.714689	1.64044	-0.759357	2.18897	4.26621	13.3676	1.64044	-2.71201	-2.71201	0.780155	2.18897	2.18897	-207.398
"015"	"005"	CB	win	"002"	1235	1252	1.84929	2.6593	1.66573	2.27543	1.40822	2.39525	1.24202	1.00711	1.00711	2.6593	2.27543	2.27543	-68.1864
"015"	"005"	CB	win	"002"	2808	2819	0.790306	1.80105	2.51227	4.32469	11.3515	42.8392	0.338223	-2.51238	-2.51238	1.80105	4.32469	4.32469	142.584
"015"	"005"	CB	win	"002"	4066	4073	0.260595	0.90441	2.03242	10.4656	32.0015	84.6094	0.297811	-2.76226	-2.76226	0.90441	10.4656	10.4656	-328.453
"015"	"005"	CB	win	"002"	4078	4081	0.910452	1.50802	2.1211	16.1386	132.29	260.784	1.15593	-14.3167	-14.3167	1.50802	16.1386	16.1386	167.498
"015"	"005"	CB	win	"002"	4084	4085	3.7712	4.06982	12.1703	12.6104	9.96673	15.1003	3.47258	11.7302	11.7302	4.06982	12.6104	12.6104	0.281838
"015"	"005"	CB	win	"002"	4691	4703	0.791206	1.1016	0.181345	2.43688	6.84175	13.5976	0.994708	-2.00258	-2.00258	1.1016	2.43688	2.43688	-93.3721
"015"	"005"	CB	win	"002"	4884	4901	0.779154	1.31175	0.62027	2.033	3.4808	7.60984	0.776614	-1.10698	-1.10698	1.31175	2.033	2.033	-105.597
"015"	"005"	CB	win	"002"	5594	5621	1.01748	2.54022	1.79662	3.08562	2.5508	10.8203	0.0886602	-0.482416	-0.482416	2.54022	3.08562	3.08562	-134.488
"015"	"005"	CB	win	"002"	6031	6050	0.96256	1.75956	1.3785	2.22501	1.5214	2.85921	0.45429	0.700927	0.700927	1.75956	2.22501	2.22501	49.4007
"015"	"005"	CB	win	"002"	6820	6837	3.56248	4.51557	1.71297	2.93377	3.04057	5.49193	3.05187	0.196322	0.196322	4.51557	2.93377	2.93377	-40.1538
"015"	"005"	CB	win	"002"	7966	7987	1.23994	2.01253	1.07089	2.20777	1.93322	3.22721	0.892186	0.0865528	0.0865528	2.01253	2.20777	2.20777	36.5362
"015"	"005"	CB	win	"002"	8094	8109	1.16113	1.83087	1.58027	2.08877	1.36727	2.23897	0.643705	0.989311	0.989311	1.83087	2.08877	2.08877	-41.5273
"015"	"005"	CB	win	"002"	8236	8250	0.982133	1.9008	1.69754	3.80112	6.33819	12.6864	0.698564	-0.958165	-0.958165	1.9008	3.80112	3.80112	128.699
"015"	"005"	CB	win	"002"	8722	8738	3.94594	4.79919	1.99563	2.44289	0.909186	1.68541	3.20555	1.66279	1.66279	4.79919	2.44289	2.44289	-10.9858
"015"	"005"	CB	win	"002"	8791	8798	0.432229	0.950127	-1.86051	3.00505	16.0785	50.9865	0.950127	-3.40598	-3.40598	0.214455	3.00505	3.00505	158.594
"015"	"005"	CB	win	"002"	8819	8833	2.69558	3.34477	1.50375	2.44392	2.48673	4.18566	2.29255	0.570109	0.570109	3.34477	2.44392	2.44392	46.4078
"015"	"005"	CB	win	"002"	9783	9788	1.6378	1.95464	1.87409	4.43989	15.8492	24.9193	1.50338	-0.21358	-0.21358	1.95464	4.43989	4.43989	0.635181
"015"	"005"	CB	win	"002"	9834	9844	0.916643	2.32962	3.58168	8.85743	25.1418	51.6282	0.462713	-4.61202	-4.61202	2.32962	8.85743	8.85743	-5.69916
"015"	"005"	CB	win	"002"	9902	9911	1.18511	1.74742	1.46425	5.6948	14.8326	27.6959	1.11135	-1.83257	-1.83257	1.74742	5.6948	5.6948	4.47666
"015"	"005"	CB	win	"002"	10136	10152	1.00621	1.58811	0.9681	2.57394	3.26412	5.52967	0.824837	-0.198952	-0.198952	1.58811	2.57394	2.57394	-58.7906
"015"	"005"	CB	win	"002"	10186	10201	2.33877	2.72716	0.275878	2.36489	4.97829	8.70073	2.52522	-1.62976	-1.62976	2.72716	2.36489	2.36489	-65.5089
"015"	"005"	CB	win	"002"	10207	10213	3.75625	4.10603	2.30356	2.3934	0.478416	0.804209	3.41522	2.22248	2.22248	4.10603	2.3934	2.3934	-8.32222
"015"	"005"	CB	win	"002"	10262	10267	5.04133	6.73528	8.89563	26.5092	111.317	168.981	4.61192	-6.01496	-6.01496	6.73528	26.5092	26.5092	0.560296
"015"	"005"	CB	win	"002"	14623	14634	0.471162	0.786628	0.500749	2.02432	5.39201	11.8046	0.506307	-1.2251	-1.2251	0.786628	2.02432	2.02432	-109.029
"015"	"005"	CB	win	"002"	14701	14714	0.691159	1.3304	1.22789	2.83853	5.30138	11.6627	0.519971	-0.873428	-0.873428	1.3304	2.83853	2.83853	-92.2026
"015"	"005"	CB	win	"002"	15599	15618	2.0425	2.73564	1.10317	2.00938	1.89087	2.84944	1.68547	0.121422	0.121422	2.73564	2.00938	2.00938	5.38211
"015"	"005"	CB	win	"002"	16339	16350	0.752734	1.70958	2.25396	4.24053	10.922	38.0819	0.404501	-2.38996	-2.38996	1.70958	4.24053	4.24053	157.494
"015"	"005"	CB	win	"002"	16386	16437	2.05913	3.73272	-0.639583	1.99692	1.57063	4.77202	3.73272	-2.08315	-2.08315	2.07201	1.99692	1.99692	98.7991
"015"	"005"	CB	win	"002"	17584	17601	1.10826	2.51063	2.12159	4.0879	7.20272	27.3896	0.643342	-2.4008	-2.4008	2.51063	4.0879	4.0879	149.249
"015"	"005"	CB	win	"002"	19442	19454	0.653885	1.3733	1.79327	3.0902	5.02438	9.65507	0.279618	-0.170384	-0.170384	1.3733	3.0902	3.0902	107.314
"015"	"005"	CB	win	"002"	19911	19920	0.396216	0.742723	0.805822	2.31425	7.29734	17.7563	0.363628	-1.35841	-1.35841	0.742723	2.31425	2.31425	-125.501
"015"	"005"	CB	win	"002"	20301	20318	1.10844	1.71724	0.974027	2.34047	2.76804	4.55043	0.896058	-0.143666	-0.143666	1.71724	2.34047	2.34047	-48.9754
"015"	"005"	CB	win	"002"	20454	20466	0.991778	1.75078	1.44163	3.95205	8.51452	17.4248	0.872415	-1.58493	-1.58493	1.75078	3.95205	3.95205	112.897
"015"	"005"	CB	win	"002"	20757	20772	0.881842	1.2125	-0.147746	2.11247	4.76259	9.98111	1.2125	-1.6889	-1.6889	1.08332	2.11247	2.11247	-75.5142
"015"	"005"	CB	win	"002"	21436	21455	0.936534	1.91845	1.52053	3.07891	2.80238	5.38629	0.481692	0.268002	0.268002	1.91845	3.07891	3.07891	-51.7892
"015"	"005"	CB	win	"002"	21772	21780	0.51467	0.838451	0.876603	2.4923	8.70158	17.5946	0.469681	-1.39864	-1.39864	0.838451	2.4923	2.4923	-98.4296
"015"	"005"	CB	win	"002"	21973	21989	0.602222	1.35875	1.25414	2.38742	4.03637	12.5106	0.325985	-1.05098	-1.05098	1.35875	2.38742	2.38742	84.008
"015"	"005"	CB	win	"002"	22201	22216	0.999635	1.72121	1.14309	3.07546	4.97062	9.56085	0.861263	-0.89862	-0.89862	1.72121	3.07546	3.07546	93.4915
"015"	"005"	CB	win	"002"	23159	23188	0.777095	1.94231	1.22644	2.38846	1.78653	4.90653	0.154716	-0.276907	-0.276907	1.94231	2.38846	2.38846	-97.8959
"015"	"005"	CB	win	"002"	24117	24132	1.1197	1.91091	1.67898	2.81736	2.82027	4.85456	0.652068	0.557378	0.557378	1.91091	2.81736	2.81736	-58.512
"015"	"005"	CB	win	"002"	26320	26327	0.359683	0.691287	0.709924	3.11683	14.506	38.011	0.418126	-2.67277	-2.67277	0.691287	3.11683	3.11683	141.209
"015"	"005"	CB	win	"002"	26714	26737	2.01483	2.82175	0.526134	2.65703	3.61236	6.91143	2.21464	-1.68583	-1.68583	2.82175	2.65703	2.65703	89.1054
"015"	"005"	CB	win	"002"	29097	29116	1.28779	1.98314	0.820328	2.61748	3.30303	6.27457	1.21091	-0.693805	-0.693805	1.98314	2.61748	2.61748	64.1407
"015"	"005"	CB	win	"002"	31358	31374	1.74751	2.36179	1.19927	2.14906	2.16082	3.38982	1.40418	0.317545	0.317545	2.36179	2.14906	2.14906	-15.9581
"015"	"005"	CB	win	"002"	32401	32413	1.94206	2.65032	1.65548	3.47798	5.92055	9.59076	1.6524	-0.343254	-0.343254	2.65032	3.47798	3.47798	-53.2308
"015"	"005"	CB	win	"002"	33013	33026	1.56312	2.38453	1.30992	4.18418	8.99676	16.8754	1.51924	-2.09982	-2.09982	2.38453	4.18418	4.18418	95.6594
"015"	"005"	CB	win	"002"	34512	34536	0.964024	1.82871	0.574356	2.78726	3.56006	6.3384	1.13865	-1.66214	-1.66214	1.82871	2.78726	2.78726	-58.2192
"015"	"005"	CB	win	"002"	34572	34579	0.524725	0.817516	-0.126558	3.74271	19.7366	45.9825	0.817516	-4.1587	-4.1587	0.778512	3.74271	3.74271	-138.324
"015"	"005"	CB	win	"002"	35154	35175	0.819596	2.01839	1.56678	3.13575	3.35501	6.73262	0.359248	-0.555268	-0.555268	2.01839	3.13575	3.13575	-98.0766
"015"	"005"	CB	win	"002"	36359	36387	0.962601	2.33572	1.05159	4.29185	3.65408	9.18209	0.892796	-1.01116	-1.01116	2.33572	4.29185	4.29185	153.562
"015"	"005"	CB	win	"002"	36766	36780	1.57787	2.00744	0.560595	2.40635	4.75645	8.26003	1.61875	-1.15471	-1.15471	2.00744	2.40635	2.40635	-91.4282
"015"	"005"	CB	win	"002"	36982	36988	0.279804	0.469412	0.337791	2.56967	13.3362	31.1887	0.362775	-2.13373	-2.13373	0.469412	2.56967	2.56967	-136.161
"015"	"005"	CB	win	"002"	37132	37148	3.17949	3.89336	1.67232	1.9932	0.751039	1.22421	2.55581	1.35933	1.35933	3.89336	1.9932	1.9932	0.477115
"015"	"005"	CB	win	"002"	37215	37239	2.23694	2.87138	0.0943116	2.49336	3.94159	6.48006	2.75477	-2.43746	-2.43746	2.87138	2.49336	2.49336	-13.6419
"015"	"005"	CB	win	"002"	37969	38010	1.19162	2.14292	0.479992	2.32537	1.39223	3.5087	1.17808	-0.602257	-0.602257	2.14292	2.32537	2.32537	-78.9224
"015"	"005"	CB	win	"002"	38162	38172	0.713094	1.20597	1.15386	3.00987	7.73274	15.47	0.614855	-1.23751	-1.23751	1.20597	3.00987	3.00987	112.326
"015"	"005"	CB	win	"002"	39305	39318	1.48754	2.00682	1.07228	2.53698	4.02095	6.6839	1.31253	-0.285844	-0.285844	2.00682	2.53698	2.53698	62.0136
"015"	"005"	CB	win	"002"	39377	39386	0.345606	0.536538	0.00258394	2.04878	8.27862	21.1112	0.533949	-2.09439	-2.09439	0.536538	2.04878	2.04878	-117.203
"015"	"005"	CB	win	"002"	40750	40781	2.61187	3.74163	0.83674	2.63827	2.03936	3.22135	2.45327	-0.622782	-0.622782	3.74163	2.63827	2.63827	-10.8532
"015"	"005"	CB	win	"002"	42304	42316	1.85719	2.59932	2.17614	2.95255	2.48394	4.13304	1.29225	1.34242	1.34242	2.59932	2.95255	2.95255	-45.5522
"015"	"005"	CB	win	"002"	42355	42372	2.76714	3.38455	0.328138	3.22912	6.28424	12.0772	3.10859	-2.44744	-2.44744	3.38455	3.22912	3.22912	79.7901
"015"	"005"	CB	win	"002"	42431	42463	2.28716	3.7197	1.08351	2.84479	2.35557	4.15351	1.97707	-1.03285	-1.03285	3.7197	2.84479	2.84479	43.0116
"015"	"005"	CB	win	"002"	45877	45892	1.23925	1.77155	1.01804	2.13505	2.73165	4.17415	1.00953	-0.0455117	-0.0455117	1.77155	2.13505	2.13505	16.4537
"015"	"005"	CB	win	"002"	45923	45935	0.736005	1.07793	-0.190716	2.17257	7.28393	16.5978	1.07793	-2.56365	-2.56365	0.963895	2.17257	2.17257	-114.677
"015"	"005"	CB	win	"002"	45990	46013	2.39666	3.43426	1.24183	2.46397	2.39514	4.43186	1.99525	-0.408818	-0.408818	3.43426	2.46397	2.46397	-67.7563
"015"	"005"	CB	win	"002"	46913	46933	1.11517	1.82765	1.02586	2.07454	1.98633	3.31308	0.802211	-0.00845646	-0.00845646	1.82765	2.07454	2.07454	7.23725
"015"	"005"	CB	win	"002"	47894	47927	1.89087	3.69119	1.73	2.98801	1.56486	2.36032	0.833046	0.332047	0.332047	3.69119	2.98801	2.98801	48.5927
"015"	"005"	CB	win	"002"	49069	49076	0.277433	0.595146	-0.73469	2.58314	12.8371	42.501	0.595146	-2.55324	-2.55324	0.300518	2.58314	2.58314	170.429
"015"	"005"	CB	win	"002"	49080	49085	1.13574	1.4582	2.57506	2.59395	0.11866	0.166537	0.81454	2.55925	2.55925	1.4582	2.59395	2.59395	2.03224
"015"	"005"	CB	win	"002"	49575	49584	0.511325	0.930689	0.940168	2.84471	9.37536	21.7106	0.484888	-1.83703	-1.83703	0.930689	2.84471	2.84471	-121.485
"015"	"005"	CB	win	"002"	49918	49928	0.346	0.787755	1.13107	2.14197	6.4193	23.4353	0.184124	-1.4059	-1.4059	0.787755	2.14197	2.14197	-148.277
"015"	"005"	CB	win	"002"	49961	49981	1.39696	2.09947	0.609957	2.0227	4.11494	10.4305	1.4516	-2.2807	-2.2807	2.09947	2.0227	2.0227	-93.9587
"015"	"005"	CB	win	"002"	50453	50468	0.874514	1.69869	1.15136	3.43764	6.4772	15.2147	0.820144	-1.73856	-1.73856	1.69869	3.43764	3.43764	-90.3478
"015"	"005"	CB	win	"002"	50842	50870	1.44978	2.47549	1.15319	2.30258	1.40139	3.01175	0.867922	0.276095	0.276095	2.47549	2.30258	2.30258	-18.1744
"015"	"005"	CB	win	"002"	51234	51247	0.681813	1.22588	0.805613	2.78868	6.09675	13.746	0.694669	-1.4888	-1.4888	1.22588	2.78868	2.78868	126.546
"015"	"005"	CB	win	"002"	55124	55145	1.54791	2.2033	0.83857	2.0788	2.04744	3.27466	1.3288	-0.173799	-0.173799	2.2033	2.0788	2.0788	-13.5043
"015"	"005"	CB	win	"002"	56548	56576	0.560693	1.59083	0.933614	2.75537	2.04247	4.45131	0.300708	-0.207933	-0.207933	1.59083	2.75537	2.75537	17.3766
"021"	"005"	CB	win	"002"	671	689	2.10701	2.54828	0.228844	2.2208	4.11751	7.0297	2.34385	-1.69765	-1.69765	2.54828	2.2208	2.2208	32.4633
"021"	"005"	CB	win	"002"	736	758	2.72271	3.93343	1.44224	3.34693	3.30062	6.01666	2.3471	-0.459861	-0.459861	3.93343	3.34693	3.34693	-46.7871
[truncated: 16,422 more rows]
